# Supplementary material for: Heparin-network-mediated long-lasting coatings on intravascular catheters for adaptive antithrombosis and antibacterial infection
Source: Nat Commun. 2024 Jan 2;15:107. doi: 10.1038/s41467-023-44478-3 (PMC10761715; doi:10.1038/s41467-023-44478-3)
Supplement: Supplementary file 4 — Source Data [file 41467_2023_44478_MOESM4_ESM.xlsx]

## Sheet: Fig. 2
Fig. 2a						Fig. 2b								Fig. 2d
FTIR	After		Before			AFM					mean	SD		Transmittance	Bare TPU		(HS/DAC)-TPU
	Wavenumbers / cm-1	%T	Wavenumbers / cm-1	%T		Bare TPU	3.084	2.864	3.164	3.544	3.164	0.28331			Wavelength (nm)	%T	Wavelength (nm)	%T
	3996.89	0.99515	3996.89	0.99645		(HS/DAC)-TPU	3.273	4.091	4.002	5.444	4.2025	0.90516			800	89.7522	800	88.6537
	3994.83	0.99526	3994.83	0.99693											799	89.7462	799	88.6643
	3992.77	0.995	3992.77	0.99657											798	89.7179	798	88.6145
	3990.71	0.99488	3990.71	0.99587											797	89.7551	797	88.6519
	3988.65	0.99528	3988.65	0.99562											796	89.7177	796	88.6174
	3986.59	0.99524	3986.59	0.99578											795	89.7352	795	88.628
	3984.53	0.99475	3984.53	0.99584											794	89.6813	794	88.5778
	3982.47	0.99454	3982.47	0.99563											793	89.7125	793	88.5939
	3980.41	0.99461	3980.41	0.99549											792	89.6939	792	88.5721
	3978.35	0.99462	3978.35	0.9957											791	89.722	791	88.5982
	3976.29	0.9946	3976.29	0.99616											790	89.6958	790	88.5768
	3974.23	0.99462	3974.23	0.99643											789	89.6555	789	88.5615
	3972.17	0.99467	3972.17	0.99623											788	89.6819	788	88.5597
	3970.11	0.99479	3970.11	0.99591											787	89.6696	787	88.5532
	3968.05	0.9945	3968.05	0.99605											786	89.6727	786	88.5393
	3965.99	0.99411	3965.99	0.99654											785	89.7224	785	88.5529
	3963.93	0.99445	3963.93	0.99666											784	89.672	784	88.5348
	3961.87	0.99499	3961.87	0.99621											783	89.6803	783	88.5615
	3959.8	0.99503	3959.8	0.99582											782	89.6875	782	88.5519
	3957.74	0.99476	3957.74	0.99597											781	89.6729	781	88.5466
	3955.68	0.99462	3955.68	0.99624											780	89.6565	780	88.5527
	3953.62	0.99499	3953.62	0.99597											779	89.6875	779	88.5146
	3951.56	0.99539	3951.56	0.9955											778	89.6541	778	88.5108
	3949.5	0.99515	3949.5	0.99555											777	89.6902	777	88.5228
	3947.44	0.99476	3947.44	0.99599											776	89.6462	776	88.4926
	3945.38	0.99474	3945.38	0.99634											775	89.6423	775	88.4747
	3943.32	0.99474	3943.32	0.99634											774	89.6535	774	88.4965
	3941.26	0.99457	3941.26	0.99608											773	89.6458	773	88.5095
	3939.2	0.99461	3939.2	0.99597											772	89.6522	772	88.4804
	3937.14	0.9947	3937.14	0.99618											771	89.6535	771	88.468
	3935.08	0.99447	3935.08	0.99632											770	89.6388	770	88.471
	3933.02	0.9943	3933.02	0.9961											769	89.6241	769	88.4702
	3930.96	0.99435	3930.96	0.99592											768	89.6223	768	88.4513
	3928.9	0.99451	3928.9	0.99581											767	89.613	767	88.4667
	3926.84	0.99466	3926.84	0.99532											766	89.6285	766	88.4437
	3924.78	0.99461	3924.78	0.99506											765	89.6196	765	88.435
	3922.72	0.99458	3922.72	0.99544											764	89.6078	764	88.437
	3920.66	0.99474	3920.66	0.99583											763	89.5909	763	88.4124
	3918.6	0.99478	3918.6	0.99609											762	89.5868	762	88.3951
	3916.54	0.99477	3916.54	0.99637											761	89.6023	761	88.4034
	3914.48	0.99484	3914.48	0.99642											760	89.5969	760	88.4001
	3912.42	0.99479	3912.42	0.9961											759	89.5713	759	88.3778
	3910.36	0.99444	3910.36	0.9958											758	89.5598	758	88.3763
	3908.3	0.99399	3908.3	0.99595											757	89.5571	757	88.3658
	3906.24	0.9939	3906.24	0.99627											756	89.5505	756	88.3676
	3904.18	0.99418	3904.18	0.99621											755	89.5441	755	88.3399
	3902.12	0.99449	3902.12	0.99581											754	89.5608	754	88.3729
	3900.06	0.99467	3900.06	0.9957											753	89.5505	753	88.3515
	3898	0.99484	3898	0.99614											752	89.5443	752	88.3275
	3895.94	0.99504	3895.94	0.99651											751	89.5472	751	88.335
	3893.88	0.99505	3893.88	0.99641											750	89.5196	750	88.3224
	3891.82	0.9949	3891.82	0.99613											749	89.5109	749	88.3043
	3889.76	0.99485	3889.76	0.9961											748	89.5251	748	88.297
	3887.7	0.99499	3887.7	0.99627											747	89.4985	747	88.2779
	3885.64	0.99508	3885.64	0.99632											746	89.5136	746	88.2751
	3883.58	0.99484	3883.58	0.9963											745	89.5101	745	88.2846
	3881.52	0.99468	3881.52	0.99635											744	89.5031	744	88.2637
	3879.46	0.99497	3879.46	0.99618											743	89.5107	743	88.2598
	3877.39	0.99522	3877.39	0.99587											742	89.4934	742	88.258
	3875.33	0.99521	3875.33	0.99583											741	89.4841	741	88.2521
	3873.27	0.99514	3873.27	0.99589											740	89.4763	740	88.2391
	3871.21	0.99499	3871.21	0.99607											739	89.4971	739	88.2383
	3869.15	0.9948	3869.15	0.99657											738	89.5045	738	88.207
	3867.09	0.99468	3867.09	0.99696											737	89.4814	737	88.2188
	3865.03	0.99478	3865.03	0.99707											736	89.4604	736	88.2056
	3862.97	0.99491	3862.97	0.99711											735	89.4765	735	88.1928
	3860.91	0.9948	3860.91	0.99716											734	89.4571	734	88.1983
	3858.85	0.99498	3858.85	0.99735											733	89.4862	733	88.2011
	3856.79	0.99565	3856.79	0.99758											732	89.4398	732	88.1684
	3854.73	0.9962	3854.73	0.99727											731	89.4425	731	88.1333
	3852.67	0.99606	3852.67	0.99647											730	89.4483	730	88.1349
	3850.61	0.99562	3850.61	0.99615											729	89.454	729	88.1089
	3848.55	0.99538	3848.55	0.99618											728	89.4369	728	88.1069
	3846.49	0.99543	3846.49	0.9962											727	89.4168	727	88.1027
	3844.43	0.99557	3844.43	0.99602											726	89.4242	726	88.0866
	3842.37	0.99529	3842.37	0.9957											725	89.418	725	88.0582
	3840.31	0.99468	3840.31	0.99549											724	89.4217	724	88.0639
	3838.25	0.9942	3838.25	0.99541											723	89.4026	723	88.0499
	3836.19	0.99422	3836.19	0.9955											722	89.43	722	88.0475
	3834.13	0.99456	3834.13	0.99596											721	89.3948	721	88.0136
	3832.07	0.99497	3832.07	0.99646											720	89.3919	720	88.026
	3830.01	0.9954	3830.01	0.99651											719	89.3799	719	87.9889
	3827.95	0.99569	3827.95	0.99619											718	89.3812	718	87.995
	3825.89	0.99568	3825.89	0.99598											717	89.3779	717	87.9729
	3823.83	0.99535	3823.83	0.99615											716	89.3847	716	87.9701
	3821.77	0.995	3821.77	0.99632											715	89.3649	715	87.9389
	3819.71	0.99509	3819.71	0.99636											714	89.354	714	87.9251
	3817.65	0.99545	3817.65	0.99646											713	89.3499	713	87.9049
	3815.59	0.99557	3815.59	0.99652											712	89.3524	712	87.8875
	3813.53	0.99538	3813.53	0.99653											711	89.3297	711	87.8899
	3811.47	0.99505	3811.47	0.99667											710	89.3417	710	87.8685
	3809.41	0.99467	3809.41	0.99686											709	89.3509	709	87.8636
	3807.35	0.99451	3807.35	0.99683											708	89.347	708	87.828
	3805.29	0.99467	3805.29	0.99639											707	89.3147	707	87.8128
	3803.23	0.99492	3803.23	0.99605											706	89.3497	706	87.8231
	3801.17	0.99532	3801.17	0.99653											705	89.3067	705	87.7855
	3799.11	0.99554	3799.11	0.99729											704	89.3112	704	87.7758
	3797.05	0.99538	3797.05	0.99749											703	89.3318	703	87.7698
	3794.98	0.99537	3794.98	0.99727											702	89.3038	702	87.7526
	3792.92	0.99544	3792.92	0.99689											701	89.2968	701	87.7223
	3790.86	0.99532	3790.86	0.99647											700	89.2929	700	87.6979
	3788.8	0.99529	3788.8	0.9964											699	89.2954	699	87.7013
	3786.74	0.99537	3786.74	0.99683											698	89.2832	698	87.687
	3784.68	0.99535	3784.68	0.99729											697	89.2787	697	87.672
	3782.62	0.99517	3782.62	0.99725											696	89.2674	696	87.6438
	3780.56	0.99518	3780.56	0.99658											695	89.2617	695	87.6181
	3778.5	0.99554	3778.5	0.99588											694	89.2571	694	87.6123
	3776.44	0.99569	3776.44	0.99572											693	89.2489	693	87.599
	3774.38	0.99567	3774.38	0.99574											692	89.2621	692	87.5903
	3772.32	0.99555	3772.32	0.99572											691	89.2424	691	87.55
	3770.26	0.99511	3770.26	0.99577											690	89.2206	690	87.5346
	3768.2	0.99497	3768.2	0.99589											689	89.2282	689	87.5193
	3766.14	0.99537	3766.14	0.99597											688	89.2237	688	87.5153
	3764.08	0.99566	3764.08	0.99596											687	89.2113	687	87.4853
	3762.02	0.99574	3762.02	0.99603											686	89.2329	686	87.4998
	3759.96	0.9959	3759.96	0.99616											685	89.2117	685	87.4615
	3757.9	0.99589	3757.9	0.99606											684	89.1898	684	87.4406
	3755.84	0.99568	3755.84	0.99578											683	89.1748	683	87.4088
	3753.78	0.99568	3753.78	0.99549											682	89.1772	682	87.41
	3751.72	0.99605	3751.72	0.99559											681	89.177	681	87.3842
	3749.66	0.99635	3749.66	0.99636											680	89.1725	680	87.3709
	3747.6	0.99621	3747.6	0.99678											679	89.162	679	87.3695
	3745.54	0.9959	3745.54	0.9966											678	89.1688	678	87.3508
	3743.48	0.99563	3743.48	0.99648											677	89.1501	677	87.3192
	3741.42	0.9954	3741.42	0.9967											676	89.1411	676	87.2913
	3739.36	0.99511	3739.36	0.99706											675	89.1315	675	87.27
	3737.3	0.99509	3737.3	0.99738											674	89.1066	674	87.2628
	3735.24	0.99552	3735.24	0.9978											673	89.1042	673	87.2559
	3733.18	0.99593	3733.18	0.99778											672	89.1011	672	87.2361
	3731.12	0.99612	3731.12	0.99697											671	89.1165	671	87.2242
	3729.06	0.99595	3729.06	0.99611											670	89.1011	670	87.1969
	3727	0.99548	3727	0.9958											669	89.0892	669	87.2011
	3724.94	0.99524	3724.94	0.99617											668	89.0779	668	87.1885
	3722.88	0.99554	3722.88	0.99666											667	89.0826	667	87.1708
	3720.82	0.99566	3720.82	0.99679											666	89.0666	666	87.1501
	3718.76	0.99528	3718.76	0.99685											665	89.0521	665	87.1309
	3716.7	0.99521	3716.7	0.99702											664	89.0318	664	87.1012
	3714.63	0.99563	3714.63	0.99701											663	89.0094	663	87.0851
	3712.57	0.99596	3712.57	0.99664											662	89.0387	662	87.0964
	3710.51	0.9957	3710.51	0.99625											661	89.0191	661	87.0679
	3708.45	0.9953	3708.45	0.99627											660	89.0361	660	87.0809
	3706.39	0.995	3706.39	0.99625											659	89.0037	659	87.0605
	3704.33	0.99454	3704.33	0.99575											658	89.0051	658	87.0412
	3702.27	0.99422	3702.27	0.99544											657	89.0072	657	87.0244
	3700.21	0.99427	3700.21	0.99594											656	88.9807	656	86.9931
	3698.15	0.9945	3698.15	0.99665											655	88.9607	655	86.9903
	3696.09	0.99462	3696.09	0.99717											654	88.9744	654	86.9953
	3694.03	0.99436	3694.03	0.99738											653	88.9787	653	86.9955
	3691.97	0.99432	3691.97	0.9971											652	88.9664	652	86.9683
	3689.91	0.99475	3689.91	0.99679											651	88.9625	651	86.9643
	3687.85	0.99446	3687.85	0.99666											650	88.9525	650	86.9513
	3685.79	0.99388	3685.79	0.99628											649	88.9543	649	86.9199
	3683.73	0.99389	3683.73	0.99589											648	88.9603	648	86.9066
	3681.67	0.9941	3681.67	0.99583											647	88.9525	647	86.9055
	3679.61	0.99431	3679.61	0.99583											646	88.9605	646	86.9483
	3677.55	0.99446	3677.55	0.99578											645	88.9305	645	86.9048
	3675.49	0.99404	3675.49	0.99605											644	88.9117	644	86.8946
	3673.43	0.99322	3673.43	0.9965											643	88.925	643	86.8698
	3671.37	0.99279	3671.37	0.99655											642	88.9359	642	86.874
	3669.31	0.99276	3669.31	0.99625											641	88.9222	641	86.8722
	3667.25	0.99294	3667.25	0.99622											640	88.9	640	86.8614
	3665.19	0.99325	3665.19	0.99639											639	88.8775	639	86.8336
	3663.13	0.9935	3663.13	0.99638											638	88.8601	638	86.8114
	3661.07	0.99361	3661.07	0.99606											637	88.8665	637	86.8162
	3659.01	0.99349	3659.01	0.99579											636	88.8734	636	86.829
	3656.95	0.99292	3656.95	0.99585											635	88.8558	635	86.8067
	3654.89	0.99239	3654.89	0.99582											634	88.8499	634	86.7997
	3652.83	0.99226	3652.83	0.99554											633	88.8295	633	86.7527
	3650.77	0.99233	3650.77	0.99518											632	88.8168	632	86.7661
	3648.71	0.99238	3648.71	0.99475											631	88.8366	631	86.7585
	3646.65	0.99203	3646.65	0.99432											630	88.826	630	86.7739
	3644.59	0.99145	3644.59	0.99415											629	88.8284	629	86.7523
	3642.53	0.99066	3642.53	0.9942											628	88.7873	628	86.7245
	3640.47	0.99001	3640.47	0.99406											627	88.7941	627	86.7173
	3638.41	0.98976	3638.41	0.99364											626	88.7763	626	86.6988
	3636.35	0.98963	3636.35	0.99351											625	88.7875	625	86.699
	3634.29	0.98965	3634.29	0.99371											624	88.7875	624	86.701
	3632.22	0.98982	3632.22	0.99368											623	88.7585	623	86.6854
	3630.16	0.98977	3630.16	0.99352											622	88.734	622	86.6583
	3628.1	0.98915	3628.1	0.99352											621	88.7407	621	86.6569
	3626.04	0.98851	3626.04	0.99347											620	88.7364	620	86.6682
	3623.98	0.9883	3623.98	0.99316											619	88.7485	619	86.6782
	3621.92	0.98808	3621.92	0.99264											618	88.7076	618	86.6347
	3619.86	0.98747	3619.86	0.99184											617	88.7134	617	86.6327
	3617.8	0.9869	3617.8	0.99121											616	88.7054	616	86.6235
	3615.74	0.9866	3615.74	0.99124											615	88.7174	615	86.6309
	3613.68	0.98622	3613.68	0.99145											614	88.6954	614	86.5936
	3611.62	0.98601	3611.62	0.9916											613	88.6872	613	86.5913
	3609.56	0.98587	3609.56	0.99157											612	88.6795	612	86.5747
	3607.5	0.98511	3607.5	0.99124											611	88.6527	611	86.5623
	3605.44	0.9841	3605.44	0.99112											610	88.6703	610	86.5803
	3603.38	0.9838	3603.38	0.99126											609	88.6605	609	86.5364
	3601.32	0.98393	3601.32	0.9911											608	88.6525	608	86.5283
	3599.26	0.98361	3599.26	0.99089											607	88.6358	607	86.5324
	3597.2	0.98303	3597.2	0.99087											606	88.6315	606	86.5119
	3595.14	0.98262	3595.14	0.99045											605	88.6217	605	86.5048
	3593.08	0.98226	3593.08	0.98971											604	88.6131	604	86.502
	3591.02	0.98211	3591.02	0.98954											603	88.5797	603	86.4821
	3588.96	0.98224	3588.96	0.9897											602	88.5913	602	86.4819
	3586.9	0.98229	3586.9	0.98938											601	88.5925	601	86.4791
	3584.84	0.98196	3584.84	0.98919											600	88.589	600	86.45
	3582.78	0.98139	3582.78	0.9894											599	88.5727	599	86.4608
	3580.72	0.9807	3580.72	0.98946											598	88.5417	598	86.4193
	3578.66	0.97987	3578.66	0.9891											597	88.5701	597	86.4385
	3576.6	0.97912	3576.6	0.98851											596	88.5501	596	86.4271
	3574.54	0.97879	3574.54	0.98823											595	88.5203	595	86.3911
	3572.48	0.97881	3572.48	0.98835											594	88.543	594	86.3937
	3570.42	0.97854	3570.42	0.98848											593	88.5525	593	86.3907
	3568.36	0.97783	3568.36	0.98831											592	88.5444	592	86.3829
	3566.3	0.97709	3566.3	0.9881											591	88.5179	591	86.3706
	3564.24	0.97655	3564.24	0.98803											590	88.5128	590	86.3475
	3562.18	0.97628	3562.18	0.98777											589	88.5301	589	86.3382
	3560.12	0.9759	3560.12	0.98728											588	88.5283	588	86.3362
	3558.06	0.97518	3558.06	0.9867											587	88.5156	587	86.2883
	3556	0.97455	3556	0.98615											586	88.5101	586	86.2855
	3553.94	0.97429	3553.94	0.98579											585	88.5307	585	86.2706
	3551.88	0.97402	3551.88	0.98544											584	88.5275	584	86.2498
	3549.81	0.97324	3549.81	0.9851											583	88.4938	583	86.2099
	3547.75	0.9724	3547.75	0.98498											582	88.4625	582	86.191
	3545.69	0.97217	3545.69	0.98501											581	88.4785	581	86.1769
	3543.63	0.97223	3543.63	0.98511											580	88.4732	580	86.1569
	3541.57	0.97204	3541.57	0.98509											579	88.4197	579	86.1281
	3539.51	0.97156	3539.51	0.98474											578	88.4215	578	86.0942
	3537.45	0.97115	3537.45	0.9842											577	88.4187	577	86.093
	3535.39	0.97109	3535.39	0.98378											576	88.4124	576	86.0885
	3533.33	0.97086	3533.33	0.98348											575	88.423	575	86.0683
	3531.27	0.97023	3531.27	0.98311											574	88.4071	574	86.0673
	3529.21	0.96954	3529.21	0.9828											573	88.3961	573	86.0599
	3527.15	0.96883	3527.15	0.9828											572	88.3761	572	86.0215
	3525.09	0.96817	3525.09	0.98293											571	88.3682	571	86.0029
	3523.03	0.96796	3523.03	0.98297											570	88.3556	570	85.9769
	3520.97	0.96815	3520.97	0.98273											569	88.3487	569	85.9754
	3518.91	0.96799	3518.91	0.98222											568	88.3267	568	85.9316
	3516.85	0.9672	3516.85	0.98166											567	88.323	567	85.9261
	3514.79	0.96641	3514.79	0.9812											566	88.321	566	85.9401
	3512.73	0.96604	3512.73	0.98115											565	88.27	565	85.8751
	3510.67	0.96597	3510.67	0.98111											564	88.2598	564	85.8594
	3508.61	0.96577	3508.61	0.98054											563	88.2692	563	85.8614
	3506.55	0.96543	3506.55	0.97993											562	88.2783	562	85.8555
	3504.49	0.96516	3504.49	0.97972											561	88.2531	561	85.8055
	3502.43	0.96465	3502.43	0.9795											560	88.2358	560	85.8013
	3500.37	0.96399	3500.37	0.97888											559	88.2257	559	85.777
	3498.31	0.96359	3498.31	0.97836											558	88.2188	558	85.7658
	3496.25	0.96341	3496.25	0.97828											557	88.2291	557	85.7445
	3494.19	0.96328	3494.19	0.9783											556	88.1887	556	85.7379
	3492.13	0.96307	3492.13	0.97805											555	88.1916	555	85.6921
	3490.07	0.96271	3490.07	0.97773											554	88.1692	554	85.704
	3488.01	0.96242	3488.01	0.97757											553	88.1607	553	85.6689
	3485.95	0.96235	3485.95	0.97737											552	88.1751	552	85.6556
	3483.89	0.96202	3483.89	0.97721											551	88.1678	551	85.6472
	3481.83	0.96145	3481.83	0.97703											550	88.1603	550	85.6205
	3479.77	0.96136	3479.77	0.97667											549	88.1408	549	85.6205
	3477.71	0.96153	3477.71	0.97635											548	88.1304	548	85.6131
	3475.65	0.96112	3475.65	0.9762											547	88.1333	547	85.5772
	3473.59	0.9604	3473.59	0.97607											546	88.1201	546	85.5567
	3471.53	0.9599	3471.53	0.97583											545	88.1179	545	85.5289
	3469.46	0.9597	3469.46	0.97563											544	88.1094	544	85.508
	3467.4	0.95983	3467.4	0.97549											543	88.1014	543	85.5161
	3465.34	0.96008	3465.34	0.97518											542	88.0858	542	85.4685
	3463.28	0.96023	3463.28	0.97483											541	88.0609	541	85.435
	3461.22	0.95999	3461.22	0.97491											540	88.0745	540	85.4545
	3459.16	0.95923	3459.16	0.97531											539	88.0651	539	85.4059
	3457.1	0.95858	3457.1	0.97524											538	88.0396	538	85.3747
	3455.04	0.95857	3455.04	0.97475											537	88.0576	537	85.4095
	3452.98	0.95882	3452.98	0.97441											536	88.0349	536	85.3692
	3450.92	0.95867	3450.92	0.97428											535	88.0345	535	85.341
	3448.86	0.95811	3448.86	0.97431											534	88.0043	534	85.3328
	3446.8	0.95763	3446.8	0.97437											533	87.9788	533	85.309
	3444.74	0.95739	3444.74	0.97425											532	87.981	532	85.3069
	3442.68	0.95726	3442.68	0.97397											531	87.9879	531	85.2849
	3440.62	0.95736	3440.62	0.97372											530	87.9678	530	85.268
	3438.56	0.95754	3438.56	0.9735											529	87.9433	529	85.2739
	3436.5	0.95743	3436.5	0.97307											528	87.9437	528	85.2482
	3434.44	0.95729	3434.44	0.97259											527	87.9057	527	85.2295
	3432.38	0.95723	3432.38	0.97249											526	87.9282	526	85.2336
	3430.32	0.95692	3430.32	0.97269											525	87.9021	525	85.2238
	3428.26	0.95645	3428.26	0.97278											524	87.9022	524	85.2003
	3426.2	0.95622	3426.2	0.97254											523	87.8946	523	85.1954
	3424.14	0.95612	3424.14	0.97204											522	87.8683	522	85.1934
	3422.08	0.95603	3422.08	0.97167											521	87.8446	521	85.1736
	3420.02	0.95609	3420.02	0.9717											520	87.8598	520	85.1405
	3417.96	0.95625	3417.96	0.97206											519	87.8304	519	85.1414
	3415.9	0.95621	3415.9	0.9723											518	87.8238	518	85.1269
	3413.84	0.95567	3413.84	0.97213											517	87.8173	517	85.1189
	3411.78	0.95522	3411.78	0.97171											516	87.8151	516	85.076
	3409.72	0.95519	3409.72	0.97138											515	87.7959	515	85.0756
	3407.66	0.95497	3407.66	0.97121											514	87.7866	514	85.0821
	3405.6	0.95485	3405.6	0.97105											513	87.7597	513	85.0521
	3403.54	0.95513	3403.54	0.97101											512	87.7702	512	85.0206
	3401.48	0.95514	3401.48	0.97122											511	87.7274	511	85.0088
	3399.42	0.95495	3399.42	0.97136											510	87.7368	510	85.0041
	3397.36	0.95486	3397.36	0.97122											509	87.7199	509	84.9934
	3395.3	0.9547	3395.3	0.97112											508	87.7112	508	84.9838
	3393.24	0.95473	3393.24	0.97102											507	87.7055	507	84.9591
	3391.18	0.95509	3391.18	0.97068											506	87.6894	506	84.9634
	3389.12	0.95531	3389.12	0.97041											505	87.6359	505	84.9196
	3387.05	0.95536	3387.05	0.97054											504	87.6553	504	84.9304
	3384.99	0.95523	3384.99	0.97057											503	87.6306	503	84.8848
	3382.93	0.95496	3382.93	0.97032											502	87.6369	502	84.8916
	3380.87	0.95497	3380.87	0.97051											501	87.5875	501	84.8604
	3378.81	0.95518	3378.81	0.9711											500	87.5768	500	84.8424
	3376.75	0.9552	3376.75	0.97113											499	87.5647	499	84.8311
	3374.69	0.95493	3374.69	0.97048											498	87.5633	498	84.8123
	3372.63	0.95469	3372.63	0.97004											497	87.5465	497	84.7702
	3370.57	0.95469	3370.57	0.97014											496	87.5459	496	84.7797
	3368.51	0.9547	3368.51	0.97026											495	87.5399	495	84.7706
	3366.45	0.95463	3366.45	0.97004											494	87.5048	494	84.7495
	3364.39	0.95459	3364.39	0.96968											493	87.4869	493	84.7087
	3362.33	0.95458	3362.33	0.96964											492	87.4653	492	84.6755
	3360.27	0.95436	3360.27	0.96992											491	87.4593	491	84.6428
	3358.21	0.95401	3358.21	0.97003											490	87.4589	490	84.6093
	3356.15	0.95401	3356.15	0.96998											489	87.4504	489	84.5918
	3354.09	0.95427	3354.09	0.96995											488	87.4196	488	84.5551
	3352.03	0.95456	3352.03	0.9699											487	87.4168	487	84.5263
	3349.97	0.95494	3349.97	0.96994											486	87.3997	486	84.4915
	3347.91	0.95518	3347.91	0.97008											485	87.3673	485	84.4577
	3345.85	0.95514	3345.85	0.97											484	87.3631	484	84.4351
	3343.79	0.95508	3343.79	0.96966											483	87.3156	483	84.3708
	3341.73	0.95504	3341.73	0.9694											482	87.2985	482	84.348
	3339.67	0.95495	3339.67	0.96948											481	87.3146	481	84.3156
	3337.61	0.95476	3337.61	0.9699											480	87.3012	480	84.295
	3335.55	0.95475	3335.55	0.97047											479	87.2688	479	84.2832
	3333.49	0.95509	3333.49	0.97082											478	87.2567	478	84.2091
	3331.43	0.95536	3331.43	0.97079											477	87.2286	477	84.2104
	3329.37	0.95532	3329.37	0.97043											476	87.22	476	84.1539
	3327.31	0.95491	3327.31	0.97006											475	87.216	475	84.1364
	3325.25	0.95453	3325.25	0.97015											474	87.1987	474	84.0996
	3323.19	0.95462	3323.19	0.97076											473	87.1746	473	84.0746
	3321.13	0.95496	3321.13	0.97121											472	87.1618	472	84.0379
	3319.07	0.9552	3319.07	0.97094											471	87.1443	471	84.0226
	3317.01	0.95534	3317.01	0.97064											470	87.1678	470	83.9769
	3314.95	0.9554	3314.95	0.97106											469	87.0801	469	83.9329
	3312.89	0.95552	3312.89	0.97151											468	87.0504	468	83.901
	3310.83	0.9558	3310.83	0.97162											467	87.0018	467	83.8722
	3308.77	0.95573	3308.77	0.97176											466	87.0204	466	83.8623
	3306.7	0.95523	3306.7	0.97189											465	87.036	465	83.8297
	3304.64	0.95517	3304.64	0.97161											464	86.9885	464	83.8214
	3302.58	0.95575	3302.58	0.97118											463	86.9543	463	83.8094
	3300.52	0.95609	3300.52	0.97118											462	86.9693	462	83.7772
	3298.46	0.95595	3298.46	0.97144											461	86.9813	461	83.789
	3296.4	0.95585	3296.4	0.97144											460	86.9299	460	83.7541
	3294.34	0.95611	3294.34	0.97137											459	86.9022	459	83.7429
	3292.28	0.95664	3292.28	0.97167											458	86.9115	458	83.7709
	3290.22	0.95694	3290.22	0.97205											457	86.8576	457	83.704
	3288.16	0.95701	3288.16	0.97214											456	86.8264	456	83.6843
	3286.1	0.95723	3286.1	0.97222											455	86.7993	455	83.6839
	3284.04	0.9574	3284.04	0.97243											454	86.7813	454	83.6359
	3281.98	0.95729	3281.98	0.97256											453	86.7305	453	83.6377
	3279.92	0.95731	3279.92	0.97252											452	86.7132	452	83.5792
	3277.86	0.95751	3277.86	0.97241											451	86.6698	451	83.5653
	3275.8	0.95767	3275.8	0.97241											450	86.6706	450	83.5451
	3273.74	0.9579	3273.74	0.97261											449	86.6024	449	83.5155
	3271.68	0.95806	3271.68	0.9728											448	86.614	448	83.4765
	3269.62	0.95806	3269.62	0.97277											447	86.5735	447	83.4203
	3267.56	0.95815	3267.56	0.97268											446	86.5315	446	83.4121
	3265.5	0.95819	3265.5	0.97272											445	86.5008	445	83.3639
	3263.44	0.9581	3263.44	0.97281											444	86.4685	444	83.3286
	3261.38	0.95818	3261.38	0.97294											443	86.4138	443	83.2603
	3259.32	0.95854	3259.32	0.97319											442	86.4162	442	83.273
	3257.26	0.95901	3257.26	0.97337											441	86.4005	441	83.2212
	3255.2	0.9594	3255.2	0.97339											440	86.3507	440	83.1731
	3253.14	0.95941	3253.14	0.97335											439	86.33	439	83.1214
	3251.08	0.95926	3251.08	0.97336											438	86.2569	438	83.0545
	3249.02	0.95958	3249.02	0.97359											437	86.2563	437	83.0046
	3246.96	0.96031	3246.96	0.97412											436	86.1966	436	82.9171
	3244.9	0.96084	3244.9	0.97458											435	86.1376	435	82.8411
	3242.84	0.96104	3242.84	0.97477											434	86.0544	434	82.7673
	3240.78	0.9612	3240.78	0.97486											433	86.0088	433	82.6997
	3238.72	0.96134	3238.72	0.97474											432	86.0029	432	82.6862
	3236.66	0.96147	3236.66	0.9745											431	85.8628	431	82.5825
	3234.6	0.96181	3234.6	0.97466											430	85.8772	430	82.5251
	3232.54	0.96216	3232.54	0.9752											429	85.8088	429	82.4677
	3230.48	0.96244	3230.48	0.97567											428	85.7735	428	82.4408
	3228.42	0.96279	3228.42	0.97579											427	85.647	427	82.2993
	3226.36	0.96298	3226.36	0.97577											426	85.6694	426	82.2951
	3224.29	0.96308	3224.29	0.97584											425	85.5732	425	82.2099
	3222.23	0.96326	3222.23	0.97587											424	85.5	424	82.1535
	3220.17	0.96351	3220.17	0.97584											423	85.4571	423	82.0809
	3218.11	0.96385	3218.11	0.97613											422	85.4201	422	82.0204
	3216.05	0.96405	3216.05	0.97657											421	85.3246	421	81.93
	3213.99	0.96413	3213.99	0.97672											420	85.3322	420	81.9217
	3211.93	0.96445	3211.93	0.97682											419	85.2327	419	81.8126
	3209.87	0.96478	3209.87	0.97712											418	85.1264	418	81.7265
	3207.81	0.96485	3207.81	0.9773											417	85.0678	417	81.7023
	3205.75	0.96496	3205.75	0.97732											416	84.9928	416	81.5851
	3203.69	0.96523	3203.69	0.97749											415	84.8782	415	81.5224
	3201.63	0.96564	3201.63	0.97765											414	84.8026	414	81.4352
	3199.57	0.96627	3199.57	0.97755											413	84.7052	413	81.3304
	3197.51	0.96687	3197.51	0.97751											412	84.6194	412	81.2086
	3195.45	0.96705	3195.45	0.97758											411	84.5322	411	81.1411
	3193.39	0.96684	3193.39	0.97769											410	84.4096	410	81.0319
	3191.33	0.96679	3191.33	0.97792											409	84.3548	409	80.9579
	3189.27	0.96704	3189.27	0.9781											408	84.2101	408	80.8204
	3187.21	0.96739	3187.21	0.97829											407	84.1269	407	80.7369
	3185.15	0.96771	3185.15	0.97848											406	83.9816	406	80.5976
	3183.09	0.96794	3183.09	0.97846											405	83.873	405	80.4657
	3181.03	0.96808	3181.03	0.97847											404	83.7462	404	80.3452
	3178.97	0.96811	3178.97	0.97878											403	83.5863	403	80.2182
	3176.91	0.96811	3176.91	0.97922											402	83.4753	402	80.0523
	3174.85	0.96833	3174.85	0.97945											401	83.3253	401	79.9367
	3172.79	0.96878	3172.79	0.97959											400	83.185	400	79.7512
	3170.73	0.96924	3170.73	0.98002											399	83.0181	399	79.6187
	3168.67	0.96937	3168.67	0.98049											398	82.8343	398	79.4389
	3166.61	0.9692	3166.61	0.98047											397	82.6715	397	79.2711
	3164.55	0.96943	3164.55	0.98024											396	82.5376	396	79.1149
	3162.49	0.9702	3162.49	0.98025											395	82.3266	395	78.9442
	3160.43	0.97056	3160.43	0.98035											394	82.13	394	78.7715
	3158.37	0.97062	3158.37	0.98038											393	81.9515	393	78.6062
	3156.31	0.971	3156.31	0.98055											392	81.7796	392	78.43
	3154.25	0.97123	3154.25	0.98074											391	81.5547	391	78.2128
	3152.19	0.97129	3152.19	0.98064											390	81.3192	390	78.0392
	3150.13	0.97151	3150.13	0.98053											389	81.1273	389	77.8587
	3148.07	0.9718	3148.07	0.98072											388	80.8796	388	77.627
	3146.01	0.97205	3146.01	0.98099											387	80.6139	387	77.4419
	3143.95	0.97201	3143.95	0.98126											386	80.39	386	77.1763
	3141.88	0.97174	3141.88	0.98158											385	80.1119	385	76.9511
	3139.82	0.97163	3139.82	0.98158											384	79.9365	384	76.8479
	3137.76	0.97191	3137.76	0.9813											383	78.1219	383	75.0387
	3135.7	0.97238	3135.7	0.98115											382	77.4926	382	74.6837
	3133.64	0.97244	3133.64	0.98129											381	78.0428	381	75.0469
	3131.58	0.97216	3131.58	0.98158											380	77.6392	380	74.7643
	3129.52	0.97213	3129.52	0.98169											379	77.4212	379	74.5008
	3127.46	0.97249	3127.46	0.98165											378	77.195	378	74.3921
	3125.4	0.97285	3125.4	0.98162											377	76.8776	377	74.2327
	3123.34	0.97293	3123.34	0.9816											376	76.8226	376	73.9709
	3121.28	0.97279	3121.28	0.98162											375	76.3864	375	73.6287
	3119.22	0.9727	3119.22	0.98158											374	75.9511	374	73.2313
	3117.16	0.97294	3117.16	0.98159											373	75.5351	373	72.8558
	3115.1	0.97328	3115.1	0.98178											372	75.419	372	72.7698
	3113.04	0.97352	3113.04	0.98182											371	74.6698	371	72.2683
	3110.98	0.97368	3110.98	0.98175											370	74.5849	370	72.0812
	3108.92	0.97371	3108.92	0.98177											369	74.1887	369	71.7259
	3106.86	0.97371	3106.86	0.9817											368	73.7115	368	71.3032
	3104.8	0.97377	3104.8	0.98163											367	73.0543	367	70.9168
	3102.74	0.97376	3102.74	0.9817											366	72.8015	366	70.705
	3100.68	0.97359	3100.68	0.98176											365	72.3759	365	70.3973
	3098.62	0.97351	3098.62	0.98166											364	72.2365	364	70.0582
	3096.56	0.97347	3096.56	0.98153											363	71.5923	363	69.6683
	3094.5	0.97336	3094.5	0.98158											362	71.3052	362	69.401
	3092.44	0.97341	3092.44	0.98174											361	70.7643	361	68.9027
	3090.38	0.97343	3090.38	0.98173											360	70.2228	360	68.4792
	3088.32	0.97335	3088.32	0.98159											359	70.0522	359	68.3909
	3086.26	0.97343	3086.26	0.98136											358	69.3932	358	67.7342
	3084.2	0.97372	3084.2	0.98102											357	68.7963	357	67.4006
	3082.14	0.97391	3082.14	0.98074											356	68.3871	356	66.9236
	3080.08	0.97383	3080.08	0.98051											355	68.1775	355	66.6667
	3078.02	0.97379	3078.02	0.98035											354	67.5403	354	66.1264
	3075.96	0.97377	3075.96	0.98038											353	66.9667	353	65.7075
	3073.9	0.97338	3073.9	0.98053											352	66.6336	352	65.3726
	3071.84	0.9729	3071.84	0.98074											351	66.1328	351	65.1628
	3069.78	0.9728	3069.78	0.98074											350	65.6319	350	64.6527
	3067.72	0.97296	3067.72	0.98051											349	65.1139	349	64.3237
	3065.66	0.97306	3065.66	0.98032											348	64.7009	348	63.8047
	3063.6	0.97295	3063.6	0.9801											347	64.105	347	63.5157
	3061.53	0.97267	3061.53	0.97976											346	63.5944	346	63.0565
	3059.47	0.97228	3059.47	0.97949											345	63.1136	345	62.5675
	3057.41	0.97164	3057.41	0.97934											344	62.6288	344	62.2128
	3055.35	0.97095	3055.35	0.97921											343	62.0288	343	61.7106
	3053.29	0.97058	3053.29	0.97884											342	61.4333	342	61.1884
	3051.23	0.97048	3051.23	0.97833											341	60.8195	341	60.8823
	3049.17	0.97033	3049.17	0.97807											340	60.3279	340	60.4768
	3047.11	0.96987	3047.11	0.97795											339	59.6765	339	59.9837
	3045.05	0.96934	3045.05	0.9776											338	59.0139	338	59.4411
	3042.99	0.96908	3042.99	0.97713											337	58.6936	337	59.1799
	3040.93	0.96887	3040.93	0.97682											336	58.0782	336	58.7546
	3038.87	0.96854	3038.87	0.97662											335	57.5611	335	58.3026
	3036.81	0.96826	3036.81	0.9764											334	56.8302	334	57.8107
	3034.75	0.96804	3034.75	0.97617											333	56.4503	333	57.3565
	3032.69	0.96797	3032.69	0.97609											332	55.8536	332	57.1052
	3030.63	0.96817	3030.63	0.97608											331	54.9924	331	56.3608
	3028.57	0.96837	3028.57	0.97599											330	54.6155	330	56.0191
	3026.51	0.96847	3026.51	0.97589											329	53.824	329	55.3961
	3024.45	0.96863	3024.45	0.97597											328	53.2676	328	54.702
	3022.39	0.96895	3022.39	0.97629											327	52.8286	327	54.0251
	3020.33	0.96932	3020.33	0.97649											326	52.308	326	53.9798
	3018.27	0.9695	3018.27	0.97638											325	51.4324	325	53.0773
	3016.21	0.96946	3016.21	0.9762											324	50.6279	324	52.1528
	3014.15	0.96926	3014.15	0.976											323	49.8416	323	51.2188
	3012.09	0.96908	3012.09	0.97565											322	49.0263	322	50.3008
	3010.03	0.96915	3010.03	0.97509											321	48.2586	321	49.3717
	3007.97	0.96916	3007.97	0.97439											320	47.557	320	48.4759
	3005.91	0.96869	3005.91	0.97388											319	46.9771	319	47.6534
	3003.85	0.96795	3003.85	0.97366											318	46.3465	318	46.8165
	3001.79	0.96742	3001.79	0.97328											317	45.7426	317	45.9702
	2999.73	0.96685	2999.73	0.97262											316	45.0417	316	45.0352
	2997.67	0.96598	2997.67	0.97192											315	44.2793	315	44.0706
	2995.61	0.96516	2995.61	0.97098											314	43.4519	314	42.9907
	2993.55	0.96435	2993.55	0.96969											313	42.5553	313	41.8084
	2991.49	0.96333	2991.49	0.96843											312	41.5296	312	40.4422
	2989.43	0.96213	2989.43	0.96746											311	40.3568	311	38.8855
	2987.37	0.9607	2987.37	0.96646											310	38.852	310	36.9663
	2985.31	0.95902	2985.31	0.96484											309	36.8426	309	34.5671
	2983.25	0.95696	2983.25	0.9625											308	34.2101	308	31.5713
	2981.19	0.95409	2981.19	0.9598											307	30.6257	307	27.7003
	2979.12	0.95062	2979.12	0.95697											306	25.8835	306	22.8393
	2977.06	0.94689	2977.06	0.95358											305	19.9453	305	17.0836
	2975	0.94255	2975	0.9491											304	13.2917	304	10.934
	2972.94	0.93734	2972.94	0.94344											303	7.04779	303	5.55416
	2970.88	0.93112	2970.88	0.93672											302	2.61341	302	1.98422
	2968.82	0.92357	2968.82	0.92917											301	0.63552	301	0.48129
	2966.76	0.91491	2966.76	0.92105											300	0.12259	300	0.1068
	2964.7	0.90591	2964.7	0.91248											299	0.06775	299	0.06219
	2962.64	0.89719	2962.64	0.90435											298	0.05569	298	0.05661
	2960.58	0.88938	2960.58	0.89781											297	0.06306	297	0.06028
	2958.52	0.88322	2958.52	0.89285											296	0.05286	296	0.04544
	2956.46	0.87889	2956.46	0.88886											295	0.04912	295	0.04912
	2954.4	0.87595	2954.4	0.88597											294	0.05098	294	0.04727
	2952.34	0.87381	2952.34	0.88416											293	0.03984	293	0.02687
	2950.28	0.87152	2950.28	0.88207											292	0.03799	292	0.05746
	2948.22	0.86725	2948.22	0.87763											291	0.0389	291	0.04539
	2946.16	0.85909	2946.16	0.86915											290	0.03984	290	0.02409
	2944.1	0.84638	2944.1	0.85579											289	0.03428	289	0.03984
	2942.04	0.8293	2942.04	0.83742											288	0.03798	288	0.03427
	2939.98	0.80781	2939.98	0.81434											287	0.04076	287	0.04076
	2937.92	0.78187	2937.92	0.78706											286	0.03335	286	0.04355
	2935.86	0.7519	2935.86	0.75563											285	0.03335	285	0.03799
	2933.8	0.71843	2933.8	0.72002											284	0.03984	284	0.02594
	2931.74	0.68185	2931.74	0.68042											283	0.02222	283	0.03148
	2929.68	0.64246	2929.68	0.63713											282	0.02964	282	0.03242
	2927.62	0.60046	2927.62	0.59051											281	0.02315	281	0.01945
	2925.56	0.55627	2925.56	0.54032											280	0.03518	280	0.03055
	2923.5	0.51057	2923.5	0.48575											279	0.0287	279	0.04814
	2921.44	0.46408	2921.44	0.42736											278	0.01944	278	0.04259
	2919.38	0.41905	2919.38	0.36942											277	0.02313	277	0.02128
	2917.32	0.38221	2917.32	0.32196											276	0.02775	276	0.03885
	2915.26	0.36455	2915.26	0.29899											275	0.03144	275	0.02774
	2913.2	0.37332	2913.2	0.30871											274	0.02681	274	0.0305
	2911.14	0.40464	2911.14	0.34548											273	0.02217	273	0.02679
	2909.08	0.44696	2909.08	0.39469											272	0.01108	272	0.03231
	2907.02	0.48953	2907.02	0.44338											271	0.0277	271	0.03416
	2904.96	0.52672	2904.96	0.48525											270	0.02491	270	0.01938
	2902.9	0.55742	2902.9	0.51949											269	0.00923	269	0.02952
	2900.84	0.58276	2900.84	0.54747											268	0.01568	268	0.01568
	2898.78	0.60448	2898.78	0.57128											267	0.01844	267	0.01751
	2896.71	0.62413	2896.71	0.59312											266	0.02119	266	0.02027
	2894.65	0.64322	2894.65	0.61446											265	0.01566	265	0.01566
	2892.59	0.6628	2892.59	0.63618											264	0.01749	264	0.02117
	2890.53	0.6832	2890.53	0.65888											263	0.02483	263	0.02575
	2888.47	0.70416	2888.47	0.6825											262	0.01287	262	0.01563
	2886.41	0.72523	2886.41	0.7063											261	0.01378	261	0.01838
	2884.35	0.74588	2884.35	0.72953											260	0.01562	260	0.01011
	2882.29	0.76532	2882.29	0.7517											259	0.0147	259	0.01286
	2880.23	0.78257	2880.23	0.77192											258	0.0156	258	0.01285
	2878.17	0.79681	2878.17	0.789											257	0.00642	257	0.01193
	2876.11	0.80739	2876.11	0.80198											256	0.01009	256	0.00826
	2874.05	0.81411	2874.05	0.81051											255	0.02384	255	0.01558
	2871.99	0.81811	2871.99	0.81561											254	0.00733	254	0.01741
	2869.93	0.82056	2869.93	0.81838											253	0.00824	253	0.01465
	2867.87	0.82002	2867.87	0.81763											252	0.01098	252	0.01098
	2865.81	0.81329	2865.81	0.81049											251	0.00823	251	0.0064
	2863.75	0.79801	2863.75	0.79466											250	0.01006	250	0.00914
	2861.69	0.77294	2861.69	0.76866											249	0.01097	249	0.01005
	2859.63	0.73745	2859.63	0.73128											248	0.00822	248	0.00822
	2857.57	0.69157	2857.57	0.68167											247	0.01278	247	0.01278
	2855.51	0.6357	2855.51	0.61853											246	0.00912	246	0.0073
	2853.45	0.56961	2853.45	0.54003											245	0.01276	245	0.01003
	2851.39	0.49554	2851.39	0.44979											244	0.00911	244	0.01184
	2849.33	0.43084	2849.33	0.37117											243	0.00637	243	0.00637
	2847.27	0.40724	2847.27	0.34278											242	0.01	242	0.01182
	2845.21	0.43986	2845.21	0.38103											241	0.00817	241	0.00817
	2843.15	0.51074	2843.15	0.46304											240	0.00817	240	0.00726
	2841.09	0.59106	2841.09	0.55465											239	0.01178	239	0.00816
	2839.03	0.66289	2839.03	0.63549											238	0.01086	238	0.01086
	2836.97	0.72068	2836.97	0.69955											237	0.00814	237	0.01175
	2834.91	0.76506	2834.91	0.74857											236	0.00903	236	0.01355
	2832.85	0.79873	2832.85	0.78608											235	0.01263	235	0.00632
	2830.79	0.82458	2830.79	0.81488											234	0.01172	234	0.00901
	2828.73	0.84482	2828.73	0.83729											233	0.0063	233	0.01261
	2826.67	0.86117	2826.67	0.85506											232	0.0099	232	0.0099
	2824.61	0.87473	2824.61	0.86944											231	0.01169	231	0.01169
	2822.55	0.88588	2822.55	0.88157											230	0.00809	230	0.01348
	2820.49	0.8952	2820.49	0.89206											229	0.00629	229	0.00629
	2818.43	0.90314	2818.43	0.90098											228	0.00988	228	0.00988
	2816.36	0.91	2816.36	0.90846											227	0.00629	227	0.01077
	2814.3	0.91603	2814.3	0.91481											226	0.00987	226	0.00808
	2812.24	0.92127	2812.24	0.9204											225	0.01166	225	0.00987
	2810.18	0.92595	2810.18	0.92559											224	0.00627	224	0.00986
	2808.12	0.93028	2808.12	0.93031											223	0.01432	223	0.02148
	2806.06	0.93411	2806.06	0.93437											222	0.0143	222	0.0143
	2804	0.9375	2804	0.93787											221	0.00803	221	0.0116
	2801.94	0.94076	2801.94	0.94103											220	0.00802	220	0.00891
	2799.88	0.94378	2799.88	0.94396											219	0.00979	219	0.01246
	2797.82	0.94649	2797.82	0.94684											218	0.00979	218	0.00979
	2795.76	0.94894	2795.76	0.94969											217	0.01158	217	0.00712
	2793.7	0.95105	2793.7	0.95252											216	0.01248	216	0.0098
	2791.64	0.95305	2791.64	0.95519											215	0.01694	215	0.01248
	2789.58	0.95526	2789.58	0.95747											214	0.00981	214	0.00714
	2787.52	0.95767	2787.52	0.95956											213	0.00714	213	0.00803
	2785.46	0.95983	2785.46	0.96161											212	0.0116	212	0.01071
	2783.4	0.96144	2783.4	0.96344											211	0.00982	211	0.0125
	2781.34	0.96286	2781.34	0.96514											210	0.01071	210	0.01339
	2779.28	0.96446	2779.28	0.96672											209	0.00446	209	0.00982
	2777.22	0.96591	2777.22	0.96812											208	0.01607	208	0.0125
	2775.16	0.96686	2775.16	0.96939											207	0.0152	207	0.01878
	2773.1	0.96755	2773.1	0.97051											206	0.01342	206	0.01074
	2771.04	0.96834	2771.04	0.97149											205	0.01073	205	0.01252
	2768.98	0.96927	2768.98	0.97227											204	0.00805	204	0.00895
	2766.92	0.9702	2766.92	0.97293											203	0.01345	203	0.00987
	2764.86	0.9709	2764.86	0.97357											202	0.01524	202	0.02062
	2762.8	0.97115	2762.8	0.97422											201	0.01701	201	0.01343
	2760.74	0.97124	2760.74	0.97482											200	0.01436	200	0.01526
	2758.68	0.97187	2758.68	0.97527
	2756.62	0.97286	2756.62	0.97563
	2754.56	0.97341	2754.56	0.97603
	2752.5	0.97351	2752.5	0.97636
	2750.44	0.97368	2750.44	0.97658
	2748.38	0.97395	2748.38	0.97681
	2746.32	0.97416	2746.32	0.97699
	2744.26	0.97428	2744.26	0.97714
	2742.2	0.97427	2742.2	0.9772
	2740.14	0.97423	2740.14	0.97701
	2738.08	0.97432	2738.08	0.97682
	2736.02	0.97445	2736.02	0.97696
	2733.95	0.97464	2733.95	0.97722
	2731.89	0.97489	2731.89	0.97739
	2729.83	0.97503	2729.83	0.97765
	2727.77	0.97512	2727.77	0.97815
	2725.71	0.97544	2725.71	0.97873
	2723.65	0.97591	2723.65	0.9792
	2721.59	0.97636	2721.59	0.97955
	2719.53	0.9767	2719.53	0.9798
	2717.47	0.97698	2717.47	0.98005
	2715.41	0.97729	2715.41	0.9803
	2713.35	0.97764	2713.35	0.98039
	2711.29	0.97805	2711.29	0.98044
	2709.23	0.9784	2709.23	0.98062
	2707.17	0.97847	2707.17	0.98089
	2705.11	0.97843	2705.11	0.98126
	2703.05	0.9786	2703.05	0.98166
	2700.99	0.97876	2700.99	0.98193
	2698.93	0.97872	2698.93	0.98205
	2696.87	0.97856	2696.87	0.98212
	2694.81	0.9784	2694.81	0.98215
	2692.75	0.97841	2692.75	0.98193
	2690.69	0.97865	2690.69	0.98165
	2688.63	0.97868	2688.63	0.98151
	2686.57	0.9784	2686.57	0.98133
	2684.51	0.9781	2684.51	0.98123
	2682.45	0.97794	2682.45	0.98135
	2680.39	0.97812	2680.39	0.98143
	2678.33	0.97853	2678.33	0.98134
	2676.27	0.97866	2676.27	0.98117
	2674.21	0.97836	2674.21	0.98085
	2672.15	0.97802	2672.15	0.98056
	2670.09	0.97802	2670.09	0.98049
	2668.03	0.97812	2668.03	0.98041
	2665.97	0.978	2665.97	0.98025
	2663.91	0.97788	2663.91	0.98018
	2661.85	0.97793	2661.85	0.98017
	2659.79	0.97804	2659.79	0.98015
	2657.73	0.97822	2657.73	0.98031
	2655.67	0.97844	2655.67	0.98078
	2653.61	0.9786	2653.61	0.9812
	2651.54	0.97879	2651.54	0.98131
	2649.48	0.97901	2649.48	0.98133
	2647.42	0.97906	2647.42	0.98155
	2645.36	0.97903	2645.36	0.98174
	2643.3	0.97912	2643.3	0.98159
	2641.24	0.97934	2641.24	0.98126
	2639.18	0.97953	2639.18	0.98107
	2637.12	0.97963	2637.12	0.98113
	2635.06	0.97977	2635.06	0.98147
	2633	0.97974	2633	0.98191
	2630.94	0.97976	2630.94	0.98219
	2628.88	0.98025	2628.88	0.98252
	2626.82	0.98082	2626.82	0.9831
	2624.76	0.98125	2624.76	0.98348
	2622.7	0.98176	2622.7	0.98353
	2620.64	0.98214	2620.64	0.98376
	2618.58	0.98233	2618.58	0.98429
	2616.52	0.98266	2616.52	0.98487
	2614.46	0.98299	2614.46	0.98531
	2612.4	0.98322	2612.4	0.9855
	2610.34	0.98353	2610.34	0.98569
	2608.28	0.98399	2608.28	0.98594
	2606.22	0.98446	2606.22	0.98621
	2604.16	0.98468	2604.16	0.98681
	2602.1	0.98487	2602.1	0.98755
	2600.04	0.9851	2600.04	0.98775
	2597.98	0.98521	2597.98	0.98753
	2595.92	0.98548	2595.92	0.9876
	2593.86	0.98589	2593.86	0.98796
	2591.8	0.98617	2591.8	0.98836
	2589.74	0.98654	2589.74	0.98875
	2587.68	0.98694	2587.68	0.98892
	2585.62	0.98708	2585.62	0.98892
	2583.56	0.98712	2583.56	0.98916
	2581.5	0.98711	2581.5	0.9895
	2579.44	0.98706	2579.44	0.9897
	2577.38	0.98728	2577.38	0.98979
	2575.32	0.98787	2575.32	0.98974
	2573.26	0.98842	2573.26	0.98973
	2571.19	0.98868	2571.19	0.99003
	2569.13	0.98878	2569.13	0.99035
	2567.07	0.98883	2567.07	0.99025
	2565.01	0.98877	2565.01	0.99013
	2562.95	0.98853	2562.95	0.99032
	2560.89	0.98837	2560.89	0.99056
	2558.83	0.98849	2558.83	0.99089
	2556.77	0.98876	2556.77	0.99144
	2554.71	0.989	2554.71	0.99195
	2552.65	0.98901	2552.65	0.99222
	2550.59	0.98888	2550.59	0.9922
	2548.53	0.98888	2548.53	0.99204
	2546.47	0.98907	2546.47	0.99197
	2544.41	0.98937	2544.41	0.99205
	2542.35	0.9898	2542.35	0.99227
	2540.29	0.99029	2540.29	0.99248
	2538.23	0.99053	2538.23	0.99268
	2536.17	0.99056	2536.17	0.9929
	2534.11	0.99048	2534.11	0.99286
	2532.05	0.9903	2532.05	0.99283
	2529.99	0.99034	2529.99	0.99318
	2527.93	0.99051	2527.93	0.99333
	2525.87	0.99046	2525.87	0.99309
	2523.81	0.99045	2523.81	0.99307
	2521.75	0.99069	2521.75	0.99325
	2519.69	0.99097	2519.69	0.99333
	2517.63	0.99118	2517.63	0.99347
	2515.57	0.99126	2515.57	0.99368
	2513.51	0.99105	2513.51	0.99364
	2511.45	0.99073	2511.45	0.99341
	2509.39	0.9906	2509.39	0.99337
	2507.33	0.99069	2507.33	0.99347
	2505.27	0.99089	2505.27	0.99347
	2503.21	0.9912	2503.21	0.99372
	2501.15	0.99139	2501.15	0.99405
	2499.09	0.99135	2499.09	0.99403
	2497.03	0.99132	2497.03	0.99411
	2494.97	0.99149	2494.97	0.99437
	2492.91	0.99187	2492.91	0.99461
	2490.85	0.99205	2490.85	0.99482
	2488.78	0.9918	2488.78	0.99472
	2486.72	0.99141	2486.72	0.99418
	2484.66	0.99118	2484.66	0.99351
	2482.6	0.99147	2482.6	0.99339
	2480.54	0.99217	2480.54	0.99392
	2478.48	0.99261	2478.48	0.99449
	2476.42	0.99264	2476.42	0.99495
	2474.36	0.99252	2474.36	0.99514
	2472.3	0.99237	2472.3	0.99483
	2470.24	0.99224	2470.24	0.99452
	2468.18	0.99241	2468.18	0.99448
	2466.12	0.99275	2466.12	0.99458
	2464.06	0.99292	2464.06	0.99468
	2462	0.9931	2462	0.99457
	2459.94	0.99314	2459.94	0.99442
	2457.88	0.99272	2457.88	0.99469
	2455.82	0.99209	2455.82	0.99509
	2453.76	0.99184	2453.76	0.99505
	2451.7	0.99215	2451.7	0.99481
	2449.64	0.99239	2449.64	0.9948
	2447.58	0.99234	2447.58	0.99493
	2445.52	0.99249	2445.52	0.99497
	2443.46	0.99297	2443.46	0.99505
	2441.4	0.99336	2441.4	0.99524
	2439.34	0.99351	2439.34	0.99539
	2437.28	0.99351	2437.28	0.99546
	2435.22	0.9933	2435.22	0.99555
	2433.16	0.99303	2433.16	0.99561
	2431.1	0.99299	2431.1	0.9956
	2429.04	0.99316	2429.04	0.99574
	2426.98	0.99322	2426.98	0.99571
	2424.92	0.99302	2424.92	0.99533
	2422.86	0.99272	2422.86	0.99504
	2420.8	0.99226	2420.8	0.99501
	2418.74	0.99185	2418.74	0.99515
	2416.68	0.99193	2416.68	0.99528
	2414.62	0.99252	2414.62	0.99531
	2412.56	0.99304	2412.56	0.99535
	2410.5	0.99299	2410.5	0.99523
	2408.43	0.99302	2408.43	0.99507
	2406.37	0.9935	2406.37	0.99531
	2404.31	0.99352	2404.31	0.99561
	2402.25	0.99291	2402.25	0.99567
	2400.19	0.99245	2400.19	0.9956
	2398.13	0.99237	2398.13	0.99549
	2396.07	0.99253	2396.07	0.99531
	2394.01	0.99297	2394.01	0.99517
	2391.95	0.99342	2391.95	0.99528
	2389.89	0.99345	2389.89	0.99533
	2387.83	0.99316	2387.83	0.99521
	2385.77	0.99295	2385.77	0.99532
	2383.71	0.99294	2383.71	0.99557
	2381.65	0.99288	2381.65	0.99552
	2379.59	0.99245	2379.59	0.99511
	2377.53	0.99186	2377.53	0.99478
	2375.47	0.99161	2375.47	0.9949
	2373.41	0.99202	2373.41	0.99553
	2371.35	0.99281	2371.35	0.99609
	2369.29	0.99332	2369.29	0.99587
	2367.23	0.99349	2367.23	0.99547
	2365.17	0.9933	2365.17	0.99559
	2363.11	0.99246	2363.11	0.99547
	2361.05	0.99176	2361.05	0.99484
	2358.99	0.99224	2358.99	0.99436
	2356.93	0.99275	2356.93	0.99384
	2354.87	0.99211	2354.87	0.99353
	2352.81	0.99142	2352.81	0.99362
	2350.75	0.99119	2350.75	0.99329
	2348.69	0.99106	2348.69	0.99263
	2346.63	0.99098	2346.63	0.99235
	2344.57	0.99092	2344.57	0.99274
	2342.51	0.9908	2342.51	0.99322
	2340.45	0.9906	2340.45	0.99307
	2338.39	0.99071	2338.39	0.99257
	2336.33	0.99113	2336.33	0.99236
	2334.27	0.99107	2334.27	0.99266
	2332.21	0.99089	2332.21	0.993
	2330.15	0.99109	2330.15	0.99272
	2328.09	0.99077	2328.09	0.99187
	2326.02	0.98987	2326.02	0.99105
	2323.96	0.98918	2323.96	0.9909
	2321.9	0.98906	2321.9	0.99142
	2319.84	0.9894	2319.84	0.99185
	2317.78	0.98981	2317.78	0.99207
	2315.72	0.99021	2315.72	0.99241
	2313.66	0.99067	2313.66	0.99268
	2311.6	0.99073	2311.6	0.99261
	2309.54	0.99062	2309.54	0.99236
	2307.48	0.99076	2307.48	0.99238
	2305.42	0.99065	2305.42	0.99268
	2303.36	0.99044	2303.36	0.99284
	2301.3	0.99056	2301.3	0.99276
	2299.24	0.99083	2299.24	0.99284
	2297.18	0.99099	2297.18	0.99315
	2295.12	0.99088	2295.12	0.99326
	2293.06	0.99078	2293.06	0.99309
	2291	0.99104	2291	0.99277
	2288.94	0.99127	2288.94	0.99257
	2286.88	0.99124	2286.88	0.99275
	2284.82	0.99136	2284.82	0.99298
	2282.76	0.99179	2282.76	0.99318
	2280.7	0.99241	2280.7	0.99344
	2278.64	0.99273	2278.64	0.99343
	2276.58	0.99235	2276.58	0.99298
	2274.52	0.99189	2274.52	0.99286
	2272.46	0.99155	2272.46	0.99376
	2270.4	0.99167	2270.4	0.99486
	2268.34	0.99278	2268.34	0.99532
	2266.28	0.99337	2266.28	0.99517
	2264.22	0.99288	2264.22	0.99459
	2262.16	0.99286	2262.16	0.99424
	2260.1	0.9936	2260.1	0.9945
	2258.04	0.99427	2258.04	0.99505
	2255.98	0.99426	2255.98	0.99569
	2253.92	0.99358	2253.92	0.99603
	2251.86	0.99343	2251.86	0.99554
	2249.8	0.99448	2249.8	0.99482
	2247.74	0.99529	2247.74	0.99503
	2245.68	0.99467	2245.68	0.99593
	2243.61	0.99348	2243.61	0.99588
	2241.55	0.993	2241.55	0.99474
	2239.49	0.99323	2239.49	0.99468
	2237.43	0.99398	2237.43	0.99583
	2235.37	0.99506	2235.37	0.99665
	2233.31	0.99541	2233.31	0.99696
	2231.25	0.99465	2231.25	0.99655
	2229.19	0.9942	2229.19	0.99559
	2227.13	0.99457	2227.13	0.99479
	2225.07	0.9947	2225.07	0.99474
	2223.01	0.99452	2223.01	0.99541
	2220.95	0.99409	2220.95	0.99603
	2218.89	0.9935	2218.89	0.99622
	2216.83	0.99394	2216.83	0.9958
	2214.77	0.995	2214.77	0.99522
	2212.71	0.9955	2212.71	0.99507
	2210.65	0.99571	2210.65	0.99508
	2208.59	0.99573	2208.59	0.9956
	2206.53	0.99545	2206.53	0.99678
	2204.47	0.99515	2204.47	0.99759
	2202.41	0.99538	2202.41	0.99704
	2200.35	0.99632	2200.35	0.99555
	2198.29	0.9964	2198.29	0.99441
	2196.23	0.99557	2196.23	0.99379
	2194.17	0.99483	2194.17	0.99352
	2192.11	0.99295	2192.11	0.9941
	2190.05	0.99083	2190.05	0.99528
	2187.99	0.9905	2187.99	0.99589
	2185.93	0.99132	2185.93	0.9956
	2183.87	0.99288	2183.87	0.99575
	2181.81	0.99372	2181.81	0.99578
	2179.75	0.99371	2179.75	0.99413
	2177.69	0.99568	2177.69	0.99318
	2175.63	0.99754	2175.63	0.99474
	2173.57	0.99624	2173.57	0.99641
	2171.51	0.99397	2171.51	0.99704
	2169.45	0.9922	2169.45	0.99724
	2167.39	0.9916	2167.39	0.99635
	2165.33	0.99257	2165.33	0.99475
	2163.26	0.99407	2163.26	0.99417
	2161.2	0.99618	2161.2	0.99597
	2159.14	0.9981	2159.14	0.99976
	2157.08	0.99807	2157.08	1.00201
	2155.02	0.99689	2155.02	1.00153
	2152.96	0.99608	2152.96	1.00045
	2150.9	0.99566	2150.9	0.99951
	2148.84	0.99559	2148.84	0.99797
	2146.78	0.99618	2146.78	0.99679
	2144.72	0.99625	2144.72	0.99731
	2142.66	0.99552	2142.66	0.99828
	2140.6	0.99542	2140.6	0.99882
	2138.54	0.99582	2138.54	0.99915
	2136.48	0.99572	2136.48	0.99908
	2134.42	0.9953	2134.42	0.99873
	2132.36	0.99553	2132.36	0.99837
	2130.3	0.99612	2130.3	0.99803
	2128.24	0.99608	2128.24	0.99756
	2126.18	0.99586	2126.18	0.99722
	2124.12	0.99595	2124.12	0.99707
	2122.06	0.99577	2122.06	0.99705
	2120	0.9953	2120	0.99691
	2117.94	0.99505	2117.94	0.99628
	2115.88	0.99485	2115.88	0.9958
	2113.82	0.99415	2113.82	0.99593
	2111.76	0.9936	2111.76	0.99608
	2109.7	0.99388	2109.7	0.9962
	2107.64	0.99399	2107.64	0.9965
	2105.58	0.99383	2105.58	0.99648
	2103.52	0.99426	2103.52	0.99624
	2101.46	0.99465	2101.46	0.99615
	2099.4	0.99426	2099.4	0.99584
	2097.34	0.99399	2097.34	0.99534
	2095.28	0.99441	2095.28	0.99537
	2093.22	0.99424	2093.22	0.99625
	2091.16	0.99304	2091.16	0.99733
	2089.1	0.99212	2089.1	0.99767
	2087.04	0.99247	2087.04	0.99699
	2084.98	0.99353	2084.98	0.99573
	2082.92	0.99432	2082.92	0.99498
	2080.85	0.99451	2080.85	0.99561
	2078.79	0.99395	2078.79	0.99643
	2076.73	0.99348	2076.73	0.99625
	2074.67	0.99401	2074.67	0.99583
	2072.61	0.99457	2072.61	0.99568
	2070.55	0.99453	2070.55	0.9958
	2068.49	0.9941	2068.49	0.99651
	2066.43	0.99376	2066.43	0.99726
	2064.37	0.99385	2064.37	0.9971
	2062.31	0.99402	2062.31	0.99643
	2060.25	0.99419	2060.25	0.99585
	2058.19	0.99451	2058.19	0.99551
	2056.13	0.99476	2056.13	0.99575
	2054.07	0.99459	2054.07	0.9956
	2052.01	0.99414	2052.01	0.994
	2049.95	0.99377	2049.95	0.99288
	2047.89	0.99389	2047.89	0.99353
	2045.83	0.99425	2045.83	0.99452
	2043.77	0.99372	2043.77	0.99494
	2041.71	0.99291	2041.71	0.99513
	2039.65	0.99301	2039.65	0.99642
	2037.59	0.99333	2037.59	0.99766
	2035.53	0.99365	2035.53	0.99663
	2033.47	0.99477	2033.47	0.99498
	2031.41	0.99589	2031.41	0.99514
	2029.35	0.99621	2029.35	0.9958
	2027.29	0.99522	2027.29	0.9949
	2025.23	0.99386	2025.23	0.99348
	2023.17	0.994	2023.17	0.99295
	2021.11	0.99397	2021.11	0.99387
	2019.05	0.99351	2019.05	0.99543
	2016.99	0.99379	2016.99	0.99567
	2014.93	0.99387	2014.93	0.99538
	2012.87	0.99372	2012.87	0.99656
	2010.81	0.99364	2010.81	0.99743
	2008.75	0.99453	2008.75	0.99699
	2006.69	0.99642	2006.69	0.99717
	2004.63	0.99678	2004.63	0.99735
	2002.57	0.9954	2002.57	0.99746
	2000.51	0.99447	2000.51	0.99817
	1998.44	0.9947	1998.44	0.99792
	1996.38	0.99542	1996.38	0.99697
	1994.32	0.99581	1994.32	0.99685
	1992.26	0.99596	1992.26	0.99738
	1990.2	0.99616	1990.2	0.99829
	1988.14	0.99632	1988.14	0.99877
	1986.08	0.99683	1986.08	0.99839
	1984.02	0.99699	1984.02	0.99831
	1981.96	0.99573	1981.96	0.99796
	1979.9	0.99466	1979.9	0.99698
	1977.84	0.99596	1977.84	0.99715
	1975.78	0.99812	1975.78	0.99778
	1973.72	0.99866	1973.72	0.99766
	1971.66	0.99831	1971.66	0.9984
	1969.6	0.99798	1969.6	0.99984
	1967.54	0.99715	1967.54	0.99987
	1965.48	0.99611	1965.48	0.99876
	1963.42	0.99559	1963.42	0.9982
	1961.36	0.99554	1961.36	0.99838
	1959.3	0.99652	1959.3	0.9988
	1957.24	0.99768	1957.24	0.99907
	1955.18	0.99682	1955.18	0.99886
	1953.12	0.99491	1953.12	0.99846
	1951.06	0.99383	1951.06	0.99797
	1949	0.99382	1949	0.99777
	1946.94	0.99435	1946.94	0.99829
	1944.88	0.99486	1944.88	0.99861
	1942.82	0.99531	1942.82	0.99825
	1940.76	0.99571	1940.76	0.99799
	1938.7	0.996	1938.7	0.99785
	1936.64	0.99626	1936.64	0.99754
	1934.58	0.9961	1934.58	0.99742
	1932.52	0.99523	1932.52	0.99787
	1930.46	0.99484	1930.46	0.99843
	1928.4	0.99575	1928.4	0.99792
	1926.34	0.99615	1926.34	0.99665
	1924.28	0.99518	1924.28	0.99628
	1922.22	0.99457	1922.22	0.9967
	1920.16	0.9949	1920.16	0.9967
	1918.09	0.99502	1918.09	0.99606
	1916.03	0.99469	1916.03	0.9955
	1913.97	0.99471	1913.97	0.99533
	1911.91	0.99505	1911.91	0.9952
	1909.85	0.99512	1909.85	0.99478
	1907.79	0.99497	1907.79	0.99451
	1905.73	0.99469	1905.73	0.99504
	1903.67	0.99446	1903.67	0.9958
	1901.61	0.99443	1901.61	0.9959
	1899.55	0.99419	1899.55	0.99555
	1897.49	0.99338	1897.49	0.9954
	1895.43	0.99273	1895.43	0.99553
	1893.37	0.99333	1893.37	0.99573
	1891.31	0.99429	1891.31	0.99593
	1889.25	0.99443	1889.25	0.99598
	1887.19	0.99418	1887.19	0.99596
	1885.13	0.9941	1885.13	0.99598
	1883.07	0.99408	1883.07	0.99602
	1881.01	0.99413	1881.01	0.99631
	1878.95	0.99451	1878.95	0.9967
	1876.89	0.99479	1876.89	0.99664
	1874.83	0.99477	1874.83	0.9962
	1872.77	0.99475	1872.77	0.99603
	1870.71	0.99486	1870.71	0.99604
	1868.65	0.99493	1868.65	0.99573
	1866.59	0.995	1866.59	0.99547
	1864.53	0.99504	1864.53	0.99563
	1862.47	0.99475	1862.47	0.99586
	1860.41	0.99443	1860.41	0.99609
	1858.35	0.99469	1858.35	0.99661
	1856.29	0.99511	1856.29	0.99738
	1854.23	0.9951	1854.23	0.99768
	1852.17	0.99489	1852.17	0.99712
	1850.11	0.99479	1850.11	0.99648
	1848.05	0.99464	1848.05	0.99638
	1845.99	0.99423	1845.99	0.99658
	1843.93	0.99383	1843.93	0.99682
	1841.87	0.99379	1841.87	0.99692
	1839.81	0.99395	1839.81	0.99658
	1837.75	0.99411	1837.75	0.99605
	1835.68	0.99422	1835.68	0.99592
	1833.62	0.99422	1833.62	0.99604
	1831.56	0.99408	1831.56	0.99607
	1829.5	0.994	1829.5	0.99603
	1827.44	0.99399	1827.44	0.99603
	1825.38	0.99374	1825.38	0.9962
	1823.32	0.99324	1823.32	0.99629
	1821.26	0.99284	1821.26	0.99611
	1819.2	0.99288	1819.2	0.99579
	1817.14	0.99328	1817.14	0.99558
	1815.08	0.99358	1815.08	0.99561
	1813.02	0.99356	1813.02	0.99552
	1810.96	0.99334	1810.96	0.99507
	1808.9	0.99313	1808.9	0.99478
	1806.84	0.99296	1806.84	0.99493
	1804.78	0.99287	1804.78	0.99498
	1802.72	0.99286	1802.72	0.99483
	1800.66	0.99278	1800.66	0.99491
	1798.6	0.99273	1798.6	0.99513
	1796.54	0.9927	1796.54	0.99515
	1794.48	0.99249	1794.48	0.99517
	1792.42	0.99238	1792.42	0.99531
	1790.36	0.99269	1790.36	0.99504
	1788.3	0.9929	1788.3	0.99449
	1786.24	0.99263	1786.24	0.99415
	1784.18	0.9921	1784.18	0.99406
	1782.12	0.99174	1782.12	0.99416
	1780.06	0.99171	1780.06	0.99432
	1778	0.99187	1778	0.99434
	1775.94	0.99187	1775.94	0.99425
	1773.88	0.99152	1773.88	0.99404
	1771.82	0.99121	1771.82	0.99348
	1769.76	0.99094	1769.76	0.99289
	1767.7	0.99034	1767.7	0.99287
	1765.64	0.98979	1765.64	0.99306
	1763.58	0.98949	1763.58	0.99289
	1761.52	0.98895	1761.52	0.99237
	1759.46	0.98827	1759.46	0.99173
	1757.4	0.98781	1757.4	0.99107
	1755.33	0.98736	1755.33	0.99054
	1753.27	0.98692	1753.27	0.99015
	1751.21	0.98659	1751.21	0.9896
	1749.15	0.98605	1749.15	0.98877
	1747.09	0.98539	1747.09	0.98797
	1745.03	0.98489	1745.03	0.98721
	1742.97	0.98437	1742.97	0.9865
	1740.91	0.9838	1740.91	0.986
	1738.85	0.98346	1738.85	0.98572
	1736.79	0.98341	1736.79	0.98572
	1734.73	0.98326	1734.73	0.98594
	1732.67	0.98289	1732.67	0.98595
	1730.61	0.98277	1730.61	0.98581
	1728.55	0.98274	1728.55	0.98594
	1726.49	0.98269	1726.49	0.9862
	1724.43	0.98277	1724.43	0.98651
	1722.37	0.98287	1722.37	0.98698
	1720.31	0.98301	1720.31	0.98749
	1718.25	0.98353	1718.25	0.98793
	1716.19	0.98427	1716.19	0.98837
	1714.13	0.98471	1714.13	0.98881
	1712.07	0.9848	1712.07	0.98923
	1710.01	0.98472	1710.01	0.98953
	1707.95	0.98468	1707.95	0.98969
	1705.89	0.98483	1705.89	0.98992
	1703.83	0.98496	1703.83	0.99021
	1701.77	0.98476	1701.77	0.99026
	1699.71	0.9843	1699.71	0.98996
	1697.65	0.98404	1697.65	0.98967
	1695.59	0.98402	1695.59	0.98981
	1693.53	0.984	1693.53	0.99013
	1691.47	0.98368	1691.47	0.99017
	1689.41	0.9831	1689.41	0.98996
	1687.35	0.98249	1687.35	0.98969
	1685.29	0.98167	1685.29	0.98937
	1683.23	0.98056	1683.23	0.98895
	1681.17	0.97993	1681.17	0.98867
	1679.11	0.97961	1679.11	0.9886
	1677.05	0.97897	1677.05	0.98845
	1674.99	0.97789	1674.99	0.98807
	1672.92	0.97693	1672.92	0.98766
	1670.86	0.97618	1670.86	0.98721
	1668.8	0.97534	1668.8	0.98655
	1666.74	0.97452	1666.74	0.98606
	1664.68	0.9736	1664.68	0.9858
	1662.62	0.9726	1662.62	0.98542
	1660.56	0.97196	1660.56	0.98498
	1658.5	0.97145	1658.5	0.98471
	1656.44	0.97083	1656.44	0.98447
	1654.38	0.9702	1654.38	0.98414
	1652.32	0.96934	1652.32	0.98354
	1650.26	0.96855	1650.26	0.98296
	1648.2	0.96775	1648.2	0.98249
	1646.14	0.96665	1646.14	0.98208
	1644.08	0.96575	1644.08	0.98184
	1642.02	0.96507	1642.02	0.98163
	1639.96	0.96441	1639.96	0.98138
	1637.9	0.96372	1637.9	0.98108
	1635.84	0.96259	1635.84	0.98067
	1633.78	0.96118	1633.78	0.98012
	1631.72	0.96008	1631.72	0.97949
	1629.66	0.95916	1629.66	0.97882
	1627.6	0.95813	1627.6	0.97818
	1625.54	0.9566	1625.54	0.97765
	1623.48	0.95449	1623.48	0.97713
	1621.42	0.95247	1621.42	0.97649
	1619.36	0.95105	1619.36	0.97578
	1617.3	0.94966	1617.3	0.97503
	1615.24	0.94828	1615.24	0.97445
	1613.18	0.94769	1613.18	0.97403
	1611.12	0.9476	1611.12	0.97359
	1609.06	0.94761	1609.06	0.97329
	1607	0.94803	1607	0.9732
	1604.94	0.94892	1604.94	0.97327
	1602.88	0.95012	1602.88	0.97357
	1600.82	0.95163	1600.82	0.97403
	1598.76	0.95327	1598.76	0.97452
	1596.7	0.95502	1596.7	0.97514
	1594.64	0.95693	1594.64	0.97601
	1592.58	0.95898	1592.58	0.97691
	1590.51	0.96104	1590.51	0.97749
	1588.45	0.9629	1588.45	0.97798
	1586.39	0.96454	1586.39	0.97874
	1584.33	0.96615	1584.33	0.97947
	1582.27	0.96775	1582.27	0.98004
	1580.21	0.96908	1580.21	0.98068
	1578.15	0.97014	1578.15	0.98137
	1576.09	0.9713	1576.09	0.9821
	1574.03	0.97244	1574.03	0.98275
	1571.97	0.97321	1571.97	0.98316
	1569.91	0.97388	1569.91	0.98356
	1567.85	0.97462	1567.85	0.98392
	1565.79	0.97528	1565.79	0.98415
	1563.73	0.97582	1563.73	0.98432
	1561.67	0.9762	1561.67	0.98445
	1559.61	0.97656	1559.61	0.9849
	1557.55	0.97696	1557.55	0.98543
	1555.49	0.97725	1555.49	0.98532
	1553.43	0.97729	1553.43	0.98506
	1551.37	0.97733	1551.37	0.98497
	1549.31	0.97771	1549.31	0.98505
	1547.25	0.97817	1547.25	0.9852
	1545.19	0.97835	1545.19	0.98516
	1543.13	0.97842	1543.13	0.98494
	1541.07	0.97877	1541.07	0.9849
	1539.01	0.97912	1539.01	0.98517
	1536.95	0.9791	1536.95	0.98531
	1534.89	0.97901	1534.89	0.98528
	1532.83	0.97916	1532.83	0.98532
	1530.77	0.97941	1530.77	0.98537
	1528.71	0.97939	1528.71	0.98531
	1526.65	0.97931	1526.65	0.98515
	1524.59	0.97954	1524.59	0.98498
	1522.53	0.97972	1522.53	0.98491
	1520.47	0.97956	1520.47	0.98492
	1518.41	0.97928	1518.41	0.98467
	1516.35	0.97903	1516.35	0.98427
	1514.29	0.97861	1514.29	0.98413
	1512.23	0.97796	1512.23	0.98414
	1510.16	0.97734	1510.16	0.98389
	1508.1	0.9766	1508.1	0.98321
	1506.04	0.97508	1506.04	0.98195
	1503.98	0.97303	1503.98	0.9805
	1501.92	0.97042	1501.92	0.97908
	1499.86	0.96649	1499.86	0.97715
	1497.8	0.96117	1497.8	0.97446
	1495.74	0.95516	1495.74	0.97141
	1493.68	0.94971	1493.68	0.96863
	1491.62	0.94485	1491.62	0.96601
	1489.56	0.9402	1489.56	0.9634
	1487.5	0.93638	1487.5	0.96086
	1485.44	0.93372	1485.44	0.95817
	1483.38	0.93151	1483.38	0.95493
	1481.32	0.92827	1481.32	0.94983
	1479.26	0.9206	1479.26	0.93882
	1477.2	0.89694	1477.2	0.90833
	1475.14	0.84327	1475.14	0.843
	1473.08	0.77952	1473.08	0.76979
	1471.02	0.75388	1471.02	0.74636
	1468.96	0.75538	1468.96	0.75406
	1466.9	0.75075	1466.9	0.75038
	1464.84	0.73516	1464.84	0.73017
	1462.78	0.7287	1462.78	0.72082
	1460.72	0.7501	1460.72	0.7459
	1458.66	0.7887	1458.66	0.79089
	1456.6	0.82406	1456.6	0.83067
	1454.54	0.84708	1454.54	0.85529
	1452.48	0.86491	1452.48	0.87399
	1450.42	0.88027	1450.42	0.89011
	1448.36	0.89178	1448.36	0.90209
	1446.3	0.89962	1446.3	0.90993
	1444.24	0.90502	1444.24	0.91508
	1442.18	0.90945	1442.18	0.91942
	1440.12	0.9135	1440.12	0.92367
	1438.06	0.91793	1438.06	0.92843
	1436	0.92373	1436	0.93434
	1433.94	0.92971	1433.94	0.94025
	1431.88	0.93539	1431.88	0.94617
	1429.82	0.94087	1429.82	0.95246
	1427.75	0.94495	1427.75	0.95772
	1425.69	0.94707	1425.69	0.96118
	1423.63	0.94792	1423.63	0.96342
	1421.57	0.94823	1421.57	0.96479
	1419.51	0.94866	1419.51	0.96577
	1417.45	0.9494	1417.45	0.96662
	1415.39	0.95017	1415.39	0.96724
	1413.33	0.95101	1413.33	0.96787
	1411.27	0.95192	1411.27	0.96881
	1409.21	0.95267	1409.21	0.96976
	1407.15	0.95323	1407.15	0.97047
	1405.09	0.9537	1405.09	0.97103
	1403.03	0.95415	1403.03	0.97136
	1400.97	0.95451	1400.97	0.97164
	1398.91	0.95478	1398.91	0.97199
	1396.85	0.95541	1396.85	0.97239
	1394.79	0.95651	1394.79	0.97277
	1392.73	0.95748	1392.73	0.97299
	1390.67	0.95782	1390.67	0.97282
	1388.61	0.95759	1388.61	0.97225
	1386.55	0.95645	1386.55	0.97084
	1384.49	0.95351	1384.49	0.9675
	1382.43	0.94796	1382.43	0.96132
	1380.37	0.9404	1380.37	0.95327
	1378.31	0.93448	1378.31	0.94717
	1376.25	0.93361	1376.25	0.94629
	1374.19	0.93659	1374.19	0.94913
	1372.13	0.93921	1372.13	0.95147
	1370.07	0.94012	1370.07	0.95222
	1368.01	0.94099	1368.01	0.95299
	1365.95	0.94299	1365.95	0.95467
	1363.89	0.94575	1363.89	0.95703
	1361.83	0.94825	1361.83	0.95933
	1359.77	0.94972	1359.77	0.96078
	1357.71	0.95029	1357.71	0.96145
	1355.65	0.95021	1355.65	0.96169
	1353.59	0.94999	1353.59	0.9617
	1351.53	0.95015	1351.53	0.96198
	1349.47	0.95084	1349.47	0.96273
	1347.41	0.95193	1347.41	0.96372
	1345.34	0.95297	1345.34	0.96482
	1343.28	0.95361	1343.28	0.96589
	1341.22	0.9541	1341.22	0.96675
	1339.16	0.95492	1339.16	0.96781
	1337.1	0.95609	1337.1	0.96925
	1335.04	0.95714	1335.04	0.97057
	1332.98	0.95784	1332.98	0.97149
	1330.92	0.95834	1330.92	0.9721
	1328.86	0.95871	1328.86	0.97244
	1326.8	0.95877	1326.8	0.97243
	1324.74	0.95866	1324.74	0.97208
	1322.68	0.9585	1322.68	0.97156
	1320.62	0.95813	1320.62	0.9709
	1318.56	0.95741	1318.56	0.97022
	1316.5	0.95641	1316.5	0.96954
	1314.44	0.95533	1314.44	0.9686
	1312.38	0.95442	1312.38	0.96743
	1310.32	0.95351	1310.32	0.96638
	1308.26	0.95234	1308.26	0.96571
	1306.2	0.9512	1306.2	0.96522
	1304.14	0.95048	1304.14	0.96464
	1302.08	0.95013	1302.08	0.96417
	1300.02	0.94972	1300.02	0.96402
	1297.96	0.94922	1297.96	0.96416
	1295.9	0.94883	1295.9	0.96446
	1293.84	0.94828	1293.84	0.96465
	1291.78	0.94722	1291.78	0.96446
	1289.72	0.94567	1289.72	0.96386
	1287.66	0.94357	1287.66	0.96299
	1285.6	0.94075	1285.6	0.96195
	1283.54	0.93733	1283.54	0.96069
	1281.48	0.93361	1281.48	0.95912
	1279.42	0.92956	1279.42	0.9571
	1277.36	0.92522	1277.36	0.95466
	1275.3	0.92102	1275.3	0.95204
	1273.24	0.91701	1273.24	0.94918
	1271.18	0.91306	1271.18	0.94556
	1269.12	0.90933	1269.12	0.94079
	1267.06	0.90604	1267.06	0.93509
	1264.99	0.90319	1264.99	0.92957
	1262.93	0.90069	1262.93	0.92591
	1260.87	0.89857	1260.87	0.92528
	1258.81	0.8971	1258.81	0.92757
	1256.75	0.8965	1256.75	0.93168
	1254.69	0.89648	1254.69	0.93621
	1252.63	0.89664	1252.63	0.94004
	1250.57	0.89686	1250.57	0.94266
	1248.51	0.89717	1248.51	0.94427
	1246.45	0.8973	1246.45	0.94526
	1244.39	0.89677	1244.39	0.94575
	1242.33	0.89548	1242.33	0.94585
	1240.27	0.89376	1240.27	0.94568
	1238.21	0.89179	1238.21	0.94517
	1236.15	0.88939	1236.15	0.94436
	1234.09	0.88665	1234.09	0.94334
	1232.03	0.8841	1232.03	0.94225
	1229.97	0.88195	1229.97	0.94118
	1227.91	0.88016	1227.91	0.94026
	1225.85	0.87892	1225.85	0.9397
	1223.79	0.87839	1223.79	0.93953
	1221.73	0.87848	1221.73	0.93975
	1219.67	0.87929	1219.67	0.94037
	1217.61	0.8808	1217.61	0.94127
	1215.55	0.88266	1215.55	0.94221
	1213.49	0.8848	1213.49	0.94332
	1211.43	0.88737	1211.43	0.94451
	1209.37	0.89024	1209.37	0.94556
	1207.31	0.89322	1207.31	0.94668
	1205.25	0.89628	1205.25	0.94788
	1203.19	0.8994	1203.19	0.94884
	1201.13	0.90242	1201.13	0.94958
	1199.07	0.9051	1199.07	0.9502
	1197.01	0.90742	1197.01	0.95074
	1194.95	0.90957	1194.95	0.95147
	1192.89	0.91168	1192.89	0.95224
	1190.83	0.91374	1190.83	0.95265
	1188.77	0.91549	1188.77	0.953
	1186.71	0.91679	1186.71	0.95367
	1184.65	0.91786	1184.65	0.95435
	1182.58	0.91883	1182.58	0.95477
	1180.52	0.9196	1180.52	0.95503
	1178.46	0.92018	1178.46	0.95534
	1176.4	0.9209	1176.4	0.95587
	1174.34	0.9219	1174.34	0.95647
	1172.28	0.92264	1172.28	0.95694
	1170.22	0.92261	1170.22	0.95719
	1168.16	0.92213	1168.16	0.95739
	1166.1	0.92166	1166.1	0.95769
	1164.04	0.92097	1164.04	0.95796
	1161.98	0.91962	1161.98	0.95817
	1159.92	0.91767	1159.92	0.95835
	1157.86	0.91549	1157.86	0.95837
	1155.8	0.91316	1155.8	0.95821
	1153.74	0.91066	1153.74	0.95797
	1151.68	0.90793	1151.68	0.95778
	1149.62	0.90512	1149.62	0.95762
	1147.56	0.90253	1147.56	0.95727
	1145.5	0.9001	1145.5	0.95684
	1143.44	0.89773	1143.44	0.95668
	1141.38	0.89541	1141.38	0.95649
	1139.32	0.89319	1139.32	0.95578
	1137.26	0.89126	1137.26	0.95467
	1135.2	0.88952	1135.2	0.95349
	1133.14	0.88759	1133.14	0.95222
	1131.08	0.88545	1131.08	0.9505
	1129.02	0.88347	1129.02	0.94838
	1126.96	0.88173	1126.96	0.94634
	1124.9	0.88017	1124.9	0.94442
	1122.84	0.87904	1122.84	0.94233
	1120.78	0.87839	1120.78	0.94006
	1118.72	0.87769	1118.72	0.93796
	1116.66	0.87691	1116.66	0.93608
	1114.6	0.87655	1114.6	0.93408
	1112.54	0.87667	1112.54	0.93186
	1110.48	0.87688	1110.48	0.92977
	1108.42	0.87694	1108.42	0.92797
	1106.36	0.87688	1106.36	0.92642
	1104.3	0.8765	1104.3	0.92518
	1102.23	0.87573	1102.23	0.9239
	1100.17	0.87491	1100.17	0.92242
	1098.11	0.87409	1098.11	0.92123
	1096.05	0.8731	1096.05	0.92029
	1093.99	0.87233	1093.99	0.91938
	1091.93	0.87193	1091.93	0.9186
	1089.87	0.87165	1089.87	0.91806
	1087.81	0.87164	1087.81	0.91801
	1085.75	0.87184	1085.75	0.91833
	1083.69	0.87195	1083.69	0.9187
	1081.63	0.87188	1081.63	0.9189
	1079.57	0.87183	1079.57	0.91915
	1077.51	0.87168	1077.51	0.91995
	1075.45	0.87114	1075.45	0.92094
	1073.39	0.8705	1073.39	0.92163
	1071.33	0.87012	1071.33	0.92232
	1069.27	0.86983	1069.27	0.92296
	1067.21	0.86936	1067.21	0.9232
	1065.15	0.86857	1065.15	0.92323
	1063.09	0.86717	1063.09	0.92295
	1061.03	0.86504	1061.03	0.92215
	1058.97	0.86289	1058.97	0.92135
	1056.91	0.86203	1056.91	0.92132
	1054.85	0.86323	1054.85	0.92222
	1052.79	0.86588	1052.79	0.92354
	1050.73	0.8687	1050.73	0.92495
	1048.67	0.87079	1048.67	0.92632
	1046.61	0.8717	1046.61	0.92706
	1044.55	0.87093	1044.55	0.92673
	1042.49	0.86854	1042.49	0.92561
	1040.43	0.86518	1040.43	0.92424
	1038.37	0.86133	1038.37	0.92286
	1036.31	0.85738	1036.31	0.92127
	1034.25	0.85381	1034.25	0.91953
	1032.19	0.85125	1032.19	0.91829
	1030.13	0.85022	1030.13	0.91791
	1028.07	0.85078	1028.07	0.91807
	1026.01	0.85277	1026.01	0.91867
	1023.95	0.85586	1023.95	0.91993
	1021.89	0.85955	1021.89	0.92188
	1019.82	0.86318	1019.82	0.92418
	1017.76	0.86619	1017.76	0.92631
	1015.7	0.86837	1015.7	0.92795
	1013.64	0.86975	1013.64	0.92939
	1011.58	0.87095	1011.58	0.93122
	1009.52	0.87295	1009.52	0.93357
	1007.46	0.87608	1007.46	0.93617
	1005.4	0.87994	1005.4	0.93889
	1003.34	0.88411	1003.34	0.94161
	1001.28	0.8884	1001.28	0.94428
	999.222	0.89267	999.222	0.947
	997.162	0.8969	997.162	0.94958
	995.102	0.90102	995.102	0.95165
	993.042	0.9048	993.042	0.95328
	990.981	0.90822	990.981	0.95485
	988.921	0.91154	988.921	0.95672
	986.861	0.91466	986.861	0.95854
	984.801	0.91734	984.801	0.95968
	982.74	0.9198	982.74	0.96042
	980.68	0.92219	980.68	0.96139
	978.62	0.9245	978.62	0.9626
	976.56	0.92708	976.56	0.96359
	974.499	0.93003	974.499	0.96424
	972.439	0.93291	972.439	0.96483
	970.379	0.93548	970.379	0.96554
	968.319	0.93769	968.319	0.96637
	966.258	0.9394	966.258	0.96716
	964.198	0.94071	964.198	0.96772
	962.138	0.94181	962.138	0.96818
	960.078	0.94261	960.078	0.96845
	958.017	0.94291	958.017	0.96819
	955.957	0.94245	955.957	0.96763
	953.897	0.94133	953.897	0.96696
	951.837	0.9396	951.837	0.96588
	949.776	0.93741	949.776	0.96456
	947.716	0.93523	947.716	0.96329
	945.656	0.93305	945.656	0.96186
	943.596	0.93034	943.596	0.96013
	941.535	0.92732	941.535	0.95837
	939.475	0.9248	939.475	0.95694
	937.415	0.92307	937.415	0.95611
	935.355	0.92216	935.355	0.95596
	933.294	0.92198	933.294	0.95597
	931.234	0.92237	931.234	0.95594
	929.174	0.92301	929.174	0.95627
	927.114	0.92379	927.114	0.95665
	925.053	0.92508	925.053	0.95664
	922.993	0.92662	922.993	0.95666
	920.933	0.92786	920.933	0.95701
	918.873	0.92886	918.873	0.95735
	916.812	0.92962	916.812	0.95752
	914.752	0.92974	914.752	0.9577
	912.692	0.92958	912.692	0.95779
	910.632	0.92995	910.632	0.95748
	908.571	0.93081	908.571	0.95711
	906.511	0.93195	906.511	0.95731
	904.451	0.93338	904.451	0.95808
	902.391	0.93473	902.391	0.95903
	900.33	0.93586	900.33	0.95961
	898.27	0.93693	898.27	0.95953
	896.21	0.93781	896.21	0.95914
	894.15	0.93813	894.15	0.95885
	892.089	0.93817	892.089	0.95848
	890.029	0.93877	890.029	0.95788
	887.969	0.93994	887.969	0.95768
	885.909	0.94099	885.909	0.95848
	883.848	0.94177	883.848	0.95982
	881.788	0.94312	881.788	0.9612
	879.728	0.94508	879.728	0.96247
	877.667	0.94672	877.667	0.96326
	875.607	0.94804	875.607	0.96341
	873.547	0.9495	873.547	0.96369
	871.487	0.95111	871.487	0.96461
	869.426	0.95278	869.426	0.96559
	867.366	0.95441	867.366	0.96637
	865.306	0.95597	865.306	0.96705
	863.246	0.95784	863.246	0.9673
	861.185	0.95998	861.185	0.96733
	859.125	0.96153	859.125	0.96776
	857.065	0.96275	857.065	0.96851
	855.005	0.96411	855.005	0.96933
	852.944	0.96474	852.944	0.97005
	850.884	0.96485	850.884	0.97014
	848.824	0.96526	848.824	0.96953
	846.764	0.96568	846.764	0.96921
	844.703	0.96581	844.703	0.96953
	842.643	0.96599	842.643	0.96957
	840.583	0.96625	840.583	0.96898
	838.523	0.96601	838.523	0.96812
	836.462	0.96546	836.462	0.96691
	834.402	0.96491	834.402	0.96533
	832.342	0.96396	832.342	0.96371
	830.282	0.9626	830.282	0.96183
	828.221	0.96091	828.221	0.9591
	826.161	0.95875	826.161	0.9559
	824.101	0.95615	824.101	0.95327
	822.041	0.95349	822.041	0.9512
	819.98	0.95082	819.98	0.94936
	817.92	0.94791	817.92	0.94804
	815.86	0.94501	815.86	0.94709
	813.8	0.94237	813.8	0.94595
	811.739	0.94032	811.739	0.94466
	809.679	0.93915	809.679	0.94372
	807.619	0.93864	807.619	0.94298
	805.559	0.93875	805.559	0.94257
	803.498	0.93942	803.498	0.94277
	801.438	0.94009	801.438	0.94314
	799.378	0.94053	799.378	0.94387
	797.318	0.94126	797.318	0.94536
	795.257	0.94202	795.257	0.94749
	793.197	0.94201	793.197	0.95003
	791.137	0.94162	791.137	0.95278
	789.077	0.94163	789.077	0.95575
	787.016	0.94231	787.016	0.95855
	784.956	0.94331	784.956	0.96041
	782.896	0.94367	782.896	0.96131
	780.836	0.9432	780.836	0.96177
	778.775	0.94267	778.775	0.96203
	776.715	0.94253	776.715	0.96215
	774.655	0.94243	774.655	0.96238
	772.595	0.94183	772.595	0.96266
	770.534	0.94105	770.534	0.9626
	768.474	0.94042	768.474	0.9623
	766.414	0.93974	766.414	0.96214
	764.354	0.93944	764.354	0.96227
	762.293	0.93923	762.293	0.96219
	760.233	0.93802	760.233	0.96152
	758.173	0.93609	758.173	0.96075
	756.113	0.93462	756.113	0.96012
	754.052	0.93383	754.052	0.95907
	751.992	0.93305	751.992	0.95765
	749.932	0.93166	749.932	0.95655
	747.872	0.92992	747.872	0.95557
	745.811	0.92839	745.811	0.95373
	743.751	0.92686	743.751	0.9512
	741.691	0.92508	741.691	0.94873
	739.631	0.92207	739.631	0.94487
	737.57	0.91506	737.57	0.93655
	735.51	0.89695	735.51	0.916
	733.45	0.8551	733.45	0.86833
	731.39	0.80039	731.39	0.80531
	729.329	0.77675	729.329	0.77778
	727.269	0.79206	727.269	0.79618
	725.209	0.80334	725.209	0.81102
	723.149	0.78132	723.149	0.78807
	721.088	0.73373	721.088	0.73711
	719.028	0.7038	719.028	0.70703
	716.968	0.72739	716.968	0.73545
	714.908	0.78539	714.908	0.79901
	712.847	0.84054	712.847	0.85775
	710.787	0.87706	710.787	0.8968
	708.727	0.8983	708.727	0.9202
	706.667	0.91115	706.667	0.93474
	704.606	0.91888	704.606	0.9438
	702.546	0.92378	702.546	0.94923
	700.486	0.92762	700.486	0.95303
	698.426	0.93092	698.426	0.95654
	696.365	0.9338	696.365	0.95969
	694.305	0.93619	694.305	0.9623
	692.245	0.938	692.245	0.96423
	690.185	0.9393	690.185	0.96519
	688.124	0.94043	688.124	0.9657
	686.064	0.94207	686.064	0.96649
	684.004	0.94392	684.004	0.96757
	681.944	0.94536	681.944	0.96862
	679.883	0.94656	679.883	0.96947
	677.823	0.94795	677.823	0.97057
	675.763	0.94954	675.763	0.97166
	673.703	0.95092	673.703	0.97188
	671.642	0.95215	671.642	0.97206
	669.582	0.95356	669.582	0.9734
	667.522	0.95478	667.522	0.975
	665.462	0.95493	665.462	0.97498
	663.401	0.95483	663.401	0.97484
	661.341	0.95526	661.341	0.97553
	659.281	0.9554	659.281	0.97626
	657.22	0.95471	657.22	0.97631
	655.16	0.9549	655.16	0.97613
	653.1	0.9562	653.1	0.97621
	651.04	0.95677	651.04	0.97661
	648.979	0.95637	648.979	0.97702
	646.919	0.95555	646.919	0.97724
	644.859	0.9542	644.859	0.97731
	642.799	0.95289	642.799	0.97682
	640.738	0.95199	640.738	0.97607
	638.678	0.95116	638.678	0.97542
	636.618	0.95029	636.618	0.97488
	634.558	0.94923	634.558	0.97483
	632.497	0.94766	632.497	0.97421
	630.437	0.94517	630.437	0.97275
	628.377	0.94249	628.377	0.97203
	626.317	0.94107	626.317	0.9723
	624.256	0.94088	624.256	0.97233
	622.196	0.9412	622.196	0.9722
	620.136	0.9417	620.136	0.97289
	618.076	0.94181	618.076	0.97368
	616.015	0.94222	616.015	0.97398
	613.955	0.9445	613.955	0.97481
	611.895	0.94694	611.895	0.97597
	609.835	0.94755	609.835	0.976
	607.774	0.94704	607.774	0.97499
	605.714	0.9465	605.714	0.97443
	603.654	0.94653	603.654	0.97504
	601.594	0.94697	601.594	0.97645
	599.533	0.94776	599.533	0.97742
	597.473	0.94881	597.473	0.9767
	595.413	0.94965	595.413	0.97534
	593.353	0.94951	593.353	0.97503
	591.292	0.94842	591.292	0.97513
	589.232	0.9476	589.232	0.97474
	587.172	0.94666	587.172	0.97379
	585.112	0.94473	585.112	0.973
	583.051	0.9424	583.051	0.97285
	580.991	0.94052	580.991	0.97259
	578.931	0.93966	578.931	0.97225
	576.871	0.94	576.871	0.97205
	574.81	0.94206	574.81	0.97253
	572.75	0.94547	572.75	0.97407
	570.69	0.94897	570.69	0.9758
	568.63	0.95185	568.63	0.97674
	566.569	0.95358	566.569	0.97632
	564.509	0.95416	564.509	0.97594
	562.449	0.95399	562.449	0.97657
	560.389	0.95301	560.389	0.97673
	558.328	0.95192	558.328	0.9762
	556.268	0.95246	556.268	0.97593
	554.208	0.95407	554.208	0.97599
	552.148	0.95475	552.148	0.97623
	550.087	0.95533	550.087	0.97601
	548.027	0.9565	548.027	0.97551
	545.967	0.95712	545.967	0.9754
	543.907	0.95779	543.907	0.97543
	541.846	0.95892	541.846	0.97534
	539.786	0.95899	539.786	0.97528
	537.726	0.95813	537.726	0.97551
	535.666	0.95779	535.666	0.97597
	533.605	0.95805	533.605	0.977
	531.545	0.95781	531.545	0.97814
	529.485	0.95737	529.485	0.97781
	527.425	0.95827	527.425	0.97694
	525.364	0.95957	525.364	0.97713
	523.304	0.9598	523.304	0.97766
	521.244	0.96	521.244	0.97812
	519.184	0.96116	519.184	0.97879
	517.123	0.96231	517.123	0.97909
	515.063	0.96259	515.063	0.97872
	513.003	0.96234	513.003	0.97859
	510.943	0.96172	510.943	0.97882
	508.882	0.9606	508.882	0.97872
	506.822	0.95939	506.822	0.97869
	504.762	0.95921	504.762	0.97915
	502.702	0.95983	502.702	0.97927
	500.641	0.9598	500.641	0.97778
	498.581	0.95835	498.581	0.97584
	496.521	0.95669	496.521	0.97595
	494.461	0.95667	494.461	0.97709
	492.4	0.95659	492.4	0.97737
	490.34	0.95475	490.34	0.97739
	488.28	0.95333	488.28	0.97786
	486.22	0.95312	486.22	0.97848
	484.159	0.95309	484.159	0.9779
	482.099	0.95377	482.099	0.97638
	480.039	0.95464	480.039	0.97674
	477.979	0.95442	477.979	0.97838
	475.918	0.9543	475.918	0.97879
	473.858	0.95469	473.858	0.97842
	471.798	0.95465	471.798	0.97832
	469.738	0.95435	469.738	0.97798
	467.677	0.95404	467.677	0.97661
	465.617	0.95463	465.617	0.97519
	463.557	0.95622	463.557	0.97549
	461.497	0.9563	461.497	0.97781
	459.436	0.95513	459.436	0.98121
	457.376	0.95548	457.376	0.98344
	455.316	0.956	455.316	0.98202
	453.256	0.95557	453.256	0.97872
	451.195	0.95514	451.195	0.97624
	449.135	0.9534	449.135	0.97533
	447.075	0.95139	447.075	0.9757
	445.014	0.9526	445.014	0.97717
	442.954	0.95545	442.954	0.97936
	440.894	0.95641	440.894	0.97881
	438.834	0.9566	438.834	0.97533
	436.773	0.95793	436.773	0.97255
	434.713	0.95905	434.713	0.97163
	432.653	0.95728	432.653	0.97253
	430.593	0.95332	430.593	0.97356
	428.532	0.95174	428.532	0.97357
	426.472	0.95441	426.472	0.97442
	424.412	0.95749	424.412	0.97688
	422.352	0.95813	422.352	0.97882
	420.291	0.95637	420.291	0.97886
	418.231	0.95471	418.231	0.97792
	416.171	0.95634	416.171	0.97728
	414.111	0.95862	414.111	0.97846
	412.05	0.96066	412.05	0.98191
	409.99	0.96305	409.99	0.9829
	407.93	0.96338	407.93	0.97991
	405.87	0.96029	405.87	0.9775
	403.809	0.95767	403.809	0.97529
	401.749	0.95755	401.749	0.97323
	399.689	0.95659	399.689	0.9735

## Sheet: Fig. 3
Fig. 3a
Fxa				mean	SD
Positive	0.3174	0.3064	0.3158	0.3132	0.00594
TPU	0.2985	0.2785	0.2883	0.28843	0.01
DAC-TPU	0.2779	0.2789	0.27889	0.27856	0.000574485
(HS/DAC)-TPU	0.0561	0.0525	0.0555	0.0547	0.00193
Negative	0.0501	0.0502	0.0503	0.0502	0.0001
Fig. 3b
FIIa				mean	SD
Positive	0.1204	0.1186	0.12037	0.11979	0.00103
TPU	0.1165	0.11599	0.1186	0.11703	0.00138
DAC-TPU	0.1194	0.1209	0.1189	0.11973	0.00104
(HS/DAC)-TPU	0.0561	0.0525	0.0555	0.0547	0.00193
Negative	0.0501	0.0502	0.0503	0.0502	0.0001
Fig. 3c
BCA
Bare				mean	SD
Sample1	0.083	0.083	0.082	0.08211	0.00519
Sample2	0.077	0.076	0.077
Sample3	0.086	0.088	0.087
(HS/DAC)-TPU
Sample1	0.082	0.08	0.084	0.079	0.00491
Sample2	0.081	0.082	0.082
Sample3	0.076	0.071	0.073
Fig. 3g
WCA
Bare					mean	SD
Before	103.31	103.72	103.48	103.9	103.603	0.26005
After	90.28	92.6	92	92.68	91.89	1.11541
(HS/DAC)-TPU
Before	98.71	99.11	98.48	100.94	99.31	1.11741
After	61.12	64.4	61.3	63.52	62.585	1.62951

## Sheet: Fig. 4
Fig. 4a
	Colony count of the alive S.aureus (CFU/cm2)				Kill (%)
S. aureus	Sample1	Sample2	Sample3	Sample4	Sample1	Sample2	Sample3	Sample4	mean	SD
Bare TPU	151900000	106900000	165100000	153400000	0	0	0	0	0	0
(HS/DAC)-TPU	8000	10000	21000	17000	99.9947	99.9907	99.9873	99.9889	99.9904	0.0032
	Colony count of the alive E.coli (CFU/cm2)
E.coli	Sample1	Sample2	Sample3	Sample4	Sample1	Sample2	Sample3	Sample4	mean	SD
Bare TPU	1810000	2067000	3559000	3818000	0	0	0	0	0	0
(HS/DAC)-TPU	3000	32000	40000	24000	99.8934	98.8626	98.5783	99.147	99.1203	0.56525
Fig. 4c
	Colony count of the alive S.aureus (CFU)				Kill (%)
	Sample1	Sample2	Sample3	Sample4	Sample1	Sample2	Sample3	Sample4	mean	SD
Bare TPU	4400000000	5200000000	7750000000	6540000000	0	0	0	0	0	0
(HS/DAC)-TPU	600000	800000	750000	650000	100	100	100	100	100	3.05691e-06
Fig. 4g
IL-6	Sample1			Sample2			Sample3			mean	SD
Bare	50.132	50	50.366	50.366	50.216	50.276	50.6	50.528	50.54	50.336	0.19975
(HS/DAC)-TPU	48.554	48.722	49.658	49.16	48.74	48.482	48.62	48.59	48.62	48.794	0.184
TNF-α	Sample1			Sample2			Sample3			mean	SD
Bare	29.0739	29.2102	29.4555	29.4828	30.2188	29.5918	29.3192	29.292	29.292	29.4374	0.2846
(HS/DAC)-TPU	27.1112	27.4383	27.2475	27.7109	28.2288	28.0653	28.7195	28.5014	28.7195	27.9714	0.69108
Fig. 4i
	Colony count of the alive S.aureus (CFU)				Kill (%)
	Sample1	Sample2	Sample3	Sample4	Sample1	Sample2	Sample3	Sample4	mean	SD
Bare-0s-1	106000	146160	101120	88920	0	0	0	0	0	0
Bare-30s-1	140000	119360	107160	115760	0	0	0	0	0	0
Bare-300s-1	101200	119400	130400	126000	0	0	0	0	0	0
(HS/DAC)-TPU-0s-1	1360	1640	1560	1400	98.7698	98.5165	98.5889	98.7336	98.6522	0.11955
(HS/DAC)-TPU-30s-1	2120	1680	1760	2680	98.0823	98.4803	98.408	97.5758	98.1366	0.41202
(HS/DAC)-TPU-300s-1	3800	2760	2880	3840	96.5626	97.5034	97.3948	96.5265	96.9968	0.52434
Fig. 4j
	Colony count of the alive S.aureus (CFU)				Kill (%)
	Sample1	Sample2	Sample3	Sample4	Sample1	Sample2	Sample3	Sample4	mean	SD
Bare-0	23288200	12539800	14779100	13734100	0	0	0	0	0	0
Bare-10	18361900	21347500	15824000	14331200	0	0	0	0	0	0
Bare-30	18511100	20302500	13584800	17914000	0	0	0	0	0	0
(HS/DAC)-TPU-0	567.277	6180.33	7404.46	8359.87	99.9965	99.9616	99.954	99.948	99.965	0.0217
(HS/DAC)-TPU-10	137490	144656	49711.4	34245.6	99.1452	99.1007	99.691	99.7871	99.431	0.3583
(HS/DAC)-TPU-30	2268000	2880000	1218000	1194400	85.9002	82.0954	92.4279	92.5746	88.2495	5.14965

## Sheet: Fig. 5
Fig. 5b									Fig. 5c
Bare	Sample1	Sample2	Sample3	Sample4	mean	SD				Bare	Sample1-1	Sample1-2	Sample2-1	Sample2-2	Sample3-1	Sample3-2	Sample4-1	Sample4-2	mean	SD
before	0.1615	0.1627	0.162	0.1625						Cross-sectional area	35324.5	38615.6	34826.3	34432	55.957	34659.3	29773.5	27498.8
after	0.1896	0.1895	0.1922	0.1977						irregularly shaped thrombus area	8011.49	10500.9	11087.8	6897.99	12.019	9330.64	5314.67	2557.63
thrombus weight (g)	0.0281	0.0268	0.0302	0.0352	0.00532	0.000653339						2750.79	367.567	569.246		868.64	1161.22	598.22
Bare+Bacteria												1774.67				422.106		4607.94
before	0.165	0.1625	0.1629	0.1625						Total thrombotic area	8011.49	15026.4	11455.4	7467.24	12.019	10621.4	6475.89	7763.79
after	0.3173	0.2974	0.2625	0.2916						Thrombus rate	22.6797	38.9128	32.8929	21.6869	21.479	30.6452	21.7505	28.2332
thrombus weight (g)	0.1523	0.1349	0.0996	0.1291	0.02282	0.00389				Average thrombus rate of per sample	30.7962		27.2899		26.0621		24.9919		27.285	2.5221
Coating
before	0.1588	0.1611	0.1621	0.1599						Bare+Bacteria	Sample1-1	Sample1-2	Sample2-1	Sample2-2	Sample3-1	Sample3-2	Sample4-1	Sample4-2
after	0.1621	0.1637	0.1652	0.1618						Cross-sectional area	32600.4	33049.2	33560.5	33727.6	35622.8	34277.5	354290	25783.1
thrombus weight (g)	0.0033	0.0026	0.0031	0.0019	0.00048213	0.000110374				irregularly shaped thrombus area	16019.6	12661.5	22131.9	11744	19295.9	17009.2	177145	2998.49
Coating+Bacteria											10110.7	1723.65		9552.77	1369.14	3487.63		2684.32
before	0.1669	0.1666	0.1656	0.1654										564.701	1219.73			413.584
after	0.1808	0.1774	0.1757	0.1803														2019.06
thrombus weight (g)	0.0139	0.0108	0.0101	0.0149	0.0022	0.000413012												265.876
										Total thrombotic area	26130.2	14385.1	22131.9	21861.4	21884.7	20496.8	177145	8381.33
ID 1.3mm OD 1.7mm length 6 cm										Thrombus rate	80.153	43.5263	65.9461	64.8177	61.4347	59.7968	50	32.5071
										Average thrombus rate of per sample	61.8397		65.3819		60.6157		41.2535		57.2727	10.869
										Coating	Sample1-1	Sample1-2	Sample2-1	Sample2-2	Sample3-1	Sample3-2	Sample4-1	Sample4-2
										Cross-sectional area	30841.6	32025.5	31052.9	37015.8	33856	31045.5	19848.1	29882.6
										irregularly shaped thrombus area	162.479	76.127	124.984	38.631	65.901	49.994	191.453	19.884
											167.592		1.704					36.927
													30.678
										Total thrombotic area	330.071	76.127	157.366	38.631	65.901	49.994	191.453	56.811
										Thrombus rate	1.07021	0.237707	0.506768	0.104364	0.194651	0.161035	0.964593	0.190114
										Average thrombus rate of per sample	0.65396		0.30557		0.17784		0.57735		0.42868	0.2243
										Coating+Bacteria	Sample1-1	Sample1-2	Sample2-1	Sample2-2	Sample3-1	Sample3-2	Sample4-1	Sample4-2
										Cross-sectional area	30018.9	31056.3	32475.4	38526.4	34098	32356.1	40.405	56.804
										irregularly shaped thrombus area	252.241	323.823	248.264	4086.42	1365.17	2026.45	0.665	0.762
												131.802	17.043		462.442	798.763	0.061	0.492
												40.904			273.829
															95.442
															109.645
										Total thrombotic area	252.241	496.529	265.307	4086.42	2306.53	2825.21	0.726	1.254
										Thrombus rate	0.840273	1.5988	0.816946	10.6068	6.76441	8.73161	1.79681	2.20759
										Average thrombus rate of per sample	1.21954		5.71188		7.74801		2.0022		4.17041	3.08675

## Sheet: Supplementary Fig. 3
Fig. 3					Fig. 3b
FTIR					XPS
HS		HS/DAC			HS		HS/DAC
Wavenumber (cm-1)	%T	Wavenumber (cm-1)	%T		Binding Energy (E)	Counts / s	Binding Energy (E)	Counts / s
3996.89	0.95932	3996.89	0.98872		1201	10893.2	1202	15562.1
3994.83	0.95931	3994.83	0.98851		1200	11038.7	1201	16084.4
3992.77	0.95925	3992.77	0.98808		1199	10813.5	1200	15879.5
3990.71	0.95914	3990.71	0.98791		1198	11134.4	1199	15952.5
3988.65	0.95888	3988.65	0.98802		1197	10366.1	1198	15625.1
3986.59	0.95885	3986.59	0.98815		1196	10804.4	1197	15452
3984.53	0.95912	3984.53	0.98823		1195	10778.7	1196	15495.8
3982.47	0.95946	3982.47	0.98809		1194	10605	1195	15880.9
3980.41	0.9598	3980.41	0.98791		1193	10928.7	1194	15003.5
3978.35	0.95985	3978.35	0.98809		1192	10536.7	1193	16214.1
3976.29	0.9596	3976.29	0.98852		1191	11207.9	1192	15737.5
3974.23	0.95953	3974.23	0.98867		1190	11612.5	1191	16413.7
3972.17	0.95984	3972.17	0.98845		1189	11279	1190	15466.6
3970.11	0.96017	3970.11	0.98831		1188	11043.5	1189	16129.9
3968.05	0.96035	3968.05	0.98842		1187	10030.5	1188	15078.7
3965.99	0.96032	3965.99	0.98862		1186	10377.6	1187	15650.6
3963.93	0.95985	3963.93	0.98876		1185	10876.3	1186	16104.3
3961.87	0.95934	3961.87	0.98861		1184	11485.9	1185	15423.6
3959.8	0.95924	3959.8	0.98808		1183	10629.8	1184	15830.6
3957.74	0.95942	3957.74	0.98768		1182	10695.5	1183	15593.4
3955.68	0.95959	3955.68	0.98809		1181	12056.3	1182	15982.1
3953.62	0.95953	3953.62	0.98881		1180	10703.3	1181	15060.5
3951.56	0.95958	3951.56	0.9888		1179	10744	1180	15251.8
3949.5	0.96001	3949.5	0.98806		1178	11517.2	1179	15630.7
3947.44	0.96012	3947.44	0.98752		1177	11216	1178	16331.9
3945.38	0.95975	3945.38	0.98792		1176	10896.9	1177	16118.8
3943.32	0.95961	3943.32	0.98868		1175	11666.3	1176	15923
3941.26	0.95976	3941.26	0.98891		1174	11831.9	1175	16394.2
3939.2	0.95994	3939.2	0.98874		1173	12252.7	1174	17117.6
3937.14	0.96018	3937.14	0.98844		1172	11740.1	1173	16163.5
3935.08	0.96051	3935.08	0.98827		1171	11328.6	1172	16412.1
3933.02	0.96061	3933.02	0.98869		1170	10597.3	1171	15589.8
3930.96	0.96029	3930.96	0.98909		1169	11493	1170	16139
3928.9	0.96009	3928.9	0.98879		1168	11690.1	1169	16064.9
3926.84	0.96035	3926.84	0.98822		1167	11291.1	1168	15875.9
3924.78	0.96051	3924.78	0.98786		1166	11576.2	1167	15715.5
3922.72	0.96045	3922.72	0.98784		1165	11605.1	1166	16192.4
3920.66	0.96052	3920.66	0.98802		1164	11872.8	1165	16179.1
3918.6	0.96074	3918.6	0.98806		1163	11615.2	1164	17030.8
3916.54	0.96095	3916.54	0.98797		1162	11944.8	1163	16606.1
3914.48	0.96095	3914.48	0.98798		1161	11293.4	1162	17042.2
3912.42	0.96107	3912.42	0.98793		1160	11567.7	1161	15818.4
3910.36	0.96134	3910.36	0.98798		1159	11426.3	1160	16400.1
3908.3	0.96139	3908.3	0.98834		1158	11475.2	1159	17184.8
3906.24	0.96125	3906.24	0.98873		1157	11549.2	1158	16658.6
3904.18	0.96103	3904.18	0.98886		1156	11820.5	1157	15925.5
3902.12	0.96091	3902.12	0.98875		1155	11563	1156	16038.8
3900.06	0.96109	3900.06	0.98863		1154	11872.1	1155	16894.9
3898	0.96131	3898	0.98854		1153	11722.7	1154	16575.8
3895.94	0.96139	3895.94	0.98845		1152	11116.4	1153	15896.3
3893.88	0.96137	3893.88	0.98858		1151	11131.6	1152	16278.7
3891.82	0.96119	3891.82	0.9889		1150	10590.8	1151	16758
3889.76	0.96134	3889.76	0.98881		1149	11590.2	1150	15837.9
3887.7	0.96183	3887.7	0.98848		1148	11359.8	1149	16447.5
3885.64	0.9618	3885.64	0.98845		1147	11384.3	1148	15358.7
3883.58	0.96136	3883.58	0.98841		1146	10962.6	1147	16159.9
3881.52	0.96132	3881.52	0.98812		1145	12084	1146	16376.3
3879.46	0.96171	3879.46	0.98834		1144	11179.4	1145	18102.1
3877.39	0.96229	3877.39	0.98895		1143	11464.6	1144	16873.6
3875.33	0.96275	3875.33	0.98931		1142	11462.8	1143	15962.1
3873.27	0.96294	3873.27	0.98933		1141	11156.7	1142	16647.6
3871.21	0.96283	3871.21	0.98928		1140	12168.2	1141	16324
3869.15	0.962	3869.15	0.98948		1139	11743.8	1140	16610.5
3867.09	0.96113	3867.09	0.98934		1138	11917.4	1139	16434
3865.03	0.96096	3865.03	0.98895		1137	12253.5	1138	17209.2
3862.97	0.96105	3862.97	0.98892		1136	12237.8	1137	16526
3860.91	0.96114	3860.91	0.98879		1135	11860.1	1136	16120.7
3858.85	0.96155	3858.85	0.98839		1134	11997.9	1135	16888.3
3856.79	0.96246	3856.79	0.98809		1133	12147.7	1134	16176.9
3854.73	0.96322	3854.73	0.98807		1132	11512.6	1133	16541
3852.67	0.96269	3852.67	0.98868		1131	11867.5	1132	16201.6
3850.61	0.96252	3850.61	0.98936		1130	11362	1131	16695.3
3848.55	0.9628	3848.55	0.98926		1129	11491.9	1130	16356.2
3846.49	0.96267	3846.49	0.9888		1128	12349	1129	16846.3
3844.43	0.96241	3844.43	0.98852		1127	11861	1128	16496.3
3842.37	0.96235	3842.37	0.98856		1126	11354.8	1127	16751.8
3840.31	0.9626	3840.31	0.98846		1125	11982.4	1126	17085.2
3838.25	0.96292	3838.25	0.98819		1124	11836.6	1125	16549.7
3836.19	0.96295	3836.19	0.98874		1123	11592.1	1124	16604.5
3834.13	0.96299	3834.13	0.98957		1122	11371.2	1123	17353.4
3832.07	0.9631	3832.07	0.98967		1121	11364.4	1122	17287.2
3830.01	0.96316	3830.01	0.98918		1120	11856.6	1121	17029.3
3827.95	0.96304	3827.95	0.98881		1119	12130.3	1120	17690.8
3825.89	0.96285	3825.89	0.98895		1118	11268.5	1119	17816.7
3823.83	0.96283	3823.83	0.98928		1117	11720.9	1118	16656.3
3821.77	0.96274	3821.77	0.98932		1116	12217.8	1117	16133.4
3819.71	0.96236	3819.71	0.98894		1115	11011.2	1116	17173.9
3817.65	0.96214	3817.65	0.98855		1114	11650.8	1115	17523.6
3815.59	0.96242	3815.59	0.98863		1113	11232.5	1114	17038.2
3813.53	0.9632	3813.53	0.98904		1112	11766.4	1113	16421.8
3811.47	0.96382	3811.47	0.98936		1111	11818.9	1112	17124
3809.41	0.96392	3809.41	0.98965		1110	11392.1	1111	16389.9
3807.35	0.96345	3807.35	0.98995		1109	12446.5	1110	16337.1
3805.29	0.96313	3805.29	0.99019		1108	11244.4	1109	16973.9
3803.23	0.96323	3803.23	0.98992		1107	11834.6	1108	17248.2
3801.17	0.96285	3801.17	0.9889		1106	11501.9	1107	16225.8
3799.11	0.9625	3799.11	0.9884		1105	11188.9	1106	17391.1
3797.05	0.96262	3797.05	0.98869		1104	12193.7	1105	17625.5
3794.98	0.96267	3794.98	0.98892		1103	11225.6	1104	16846.8
3792.92	0.96291	3792.92	0.98897		1102	11431.4	1103	16708.5
3790.86	0.96344	3790.86	0.98902		1101	12761.7	1102	17261.3
3788.8	0.96385	3788.8	0.98912		1100	11326.5	1101	16960.3
3786.74	0.96394	3786.74	0.9892		1099	12181.4	1100	17606.5
3784.68	0.96397	3784.68	0.98919		1098	11658.3	1099	16475
3782.62	0.96434	3782.62	0.98897		1097	12324.6	1098	16065.9
3780.56	0.96458	3780.56	0.98867		1096	11993.1	1097	16382.2
3778.5	0.96394	3778.5	0.98854		1095	11867.2	1096	16265.7
3776.44	0.96309	3776.44	0.98854		1094	11575.3	1095	17510.2
3774.38	0.96297	3774.38	0.98849		1093	11923	1094	16991.6
3772.32	0.9635	3772.32	0.98844		1092	12576.3	1093	16306.1
3770.26	0.96429	3770.26	0.98848		1091	12589.1	1092	17026
3768.2	0.96483	3768.2	0.98852		1090	12652.6	1091	17082
3766.14	0.96484	3766.14	0.98868		1089	11459.6	1090	16987.1
3764.08	0.96441	3764.08	0.98894		1088	11719.5	1089	16681.3
3762.02	0.96417	3762.02	0.98906		1087	11936.7	1088	16688.4
3759.96	0.96417	3759.96	0.98941		1086	12281.8	1087	16537
3757.9	0.96399	3757.9	0.98966		1085	11594.5	1086	17162.7
3755.84	0.96386	3755.84	0.98933		1084	11962.8	1085	16832.5
3753.78	0.96402	3753.78	0.9893		1083	11541.8	1084	17115.8
3751.72	0.96432	3751.72	0.98948		1082	11341.9	1083	17727.9
3749.66	0.96413	3749.66	0.98876		1081	11748.8	1082	17796.4
3747.6	0.96349	3747.6	0.98794		1080	12068.3	1081	17766.1
3745.54	0.96289	3745.54	0.98738		1079	11623.6	1080	17477.2
3743.48	0.96277	3743.48	0.98734		1078	12331.1	1079	17537.9
3741.42	0.96305	3741.42	0.9882		1077	11800	1078	17485.2
3739.36	0.96363	3739.36	0.98889		1076	11459.7	1077	16696.9
3737.3	0.96468	3737.3	0.98893		1075	11707	1076	17333.1
3735.24	0.96523	3735.24	0.98858		1074	12325.8	1075	17573.4
3733.18	0.96458	3733.18	0.98843		1073	13106	1074	17851
3731.12	0.96447	3731.12	0.98873		1072	14931	1073	16477.9
3729.06	0.96499	3729.06	0.98901		1071	15745.5	1072	17252
3727	0.96504	3727	0.98889		1070	16380.8	1071	17269.4
3724.94	0.96471	3724.94	0.98889		1069	14262.7	1070	18082.5
3722.88	0.96457	3722.88	0.98947		1068	12851.7	1069	18345.3
3720.82	0.96407	3720.82	0.98979		1067	11577.8	1068	18352
3718.76	0.96368	3718.76	0.98943		1066	11422	1067	18447
3716.7	0.96408	3716.7	0.98914		1065	11157.3	1066	17599.2
3714.63	0.96506	3714.63	0.98935		1064	11164.7	1065	18116.8
3712.57	0.96607	3712.57	0.98959		1063	11392.6	1064	18407.2
3710.51	0.96599	3710.51	0.9894		1062	11697.6	1063	18025.2
3708.45	0.96495	3708.45	0.98934		1061	10372.3	1062	17623.9
3706.39	0.96444	3706.39	0.9892		1060	11099.1	1061	17961.9
3704.33	0.96462	3704.33	0.98862		1059	11299.7	1060	17606.2
3702.27	0.96508	3702.27	0.98815		1058	11986	1059	18179.8
3700.21	0.96548	3700.21	0.98831		1057	11457.6	1058	18101.8
3698.15	0.96545	3698.15	0.98863		1056	11319.6	1057	17793.4
3696.09	0.96508	3696.09	0.98859		1055	10936.7	1056	17711.3
3694.03	0.96501	3694.03	0.98816		1054	11594.6	1055	17013.3
3691.97	0.96523	3691.97	0.98772		1053	11501.7	1054	17728.8
3689.91	0.96516	3689.91	0.98771		1052	11757.4	1053	17550.3
3687.85	0.96474	3687.85	0.98798		1051	11531.5	1052	17161.2
3685.79	0.96443	3685.79	0.98812		1050	10997.7	1051	18426.7
3683.73	0.96441	3683.73	0.98802		1049	11591.1	1050	17964.2
3681.67	0.96436	3681.67	0.98774		1048	11234.1	1049	17813.5
3679.61	0.96391	3679.61	0.98749		1047	11028.1	1048	17512.9
3677.55	0.96317	3677.55	0.98754		1046	11709.4	1047	17820.8
3675.49	0.96184	3675.49	0.98844		1045	11365.1	1046	18789.6
3673.43	0.96093	3673.43	0.9891		1044	11516.1	1045	17989.8
3671.37	0.96107	3671.37	0.98839		1043	11338.1	1044	17656
3669.31	0.96085	3669.31	0.98716		1042	11223.3	1043	17457.5
3667.25	0.96034	3667.25	0.98635		1041	11341.5	1042	18231.2
3665.19	0.95982	3665.19	0.98594		1040	11425.2	1041	17985.2
3663.13	0.95899	3663.13	0.98574		1039	10855.7	1040	18009.4
3661.07	0.95803	3661.07	0.98567		1038	10621.6	1039	17582.9
3659.01	0.95699	3659.01	0.98563		1037	10604.5	1038	17869.4
3656.95	0.9556	3656.95	0.9856		1036	11636.8	1037	18834.3
3654.89	0.95422	3654.89	0.98565		1035	11477.6	1036	19428.1
3652.83	0.95355	3652.83	0.98578		1034	12065.7	1035	19369.2
3650.77	0.95285	3650.77	0.98603		1033	11747.5	1034	18851.5
3648.71	0.95111	3648.71	0.98589		1032	11111.4	1033	18036.1
3646.65	0.94898	3646.65	0.985		1031	11517.9	1032	17601.4
3644.59	0.94746	3644.59	0.98436		1030	11909	1031	17776.4
3642.53	0.94621	3642.53	0.98367		1029	11879.4	1030	19028.6
3640.47	0.94491	3640.47	0.98262		1028	11261.4	1029	18807.9
3638.41	0.94363	3638.41	0.98181		1027	11178.1	1028	18596.6
3636.35	0.94231	3636.35	0.98165		1026	11552.1	1027	18283.3
3634.29	0.94086	3634.29	0.98157		1025	11037.3	1026	19250.9
3632.22	0.93958	3632.22	0.98101		1024	11534.7	1025	18366.2
3630.16	0.93828	3630.16	0.98041		1023	11601.7	1024	19230.4
3628.1	0.93552	3628.1	0.98033		1022	11599.9	1023	18658.7
3626.04	0.9326	3626.04	0.98039		1021	12404.3	1022	18984.3
3623.98	0.93055	3623.98	0.97981		1020	11835.5	1021	18471.3
3621.92	0.92854	3621.92	0.97875		1019	11674.7	1020	19039.2
3619.86	0.9259	3619.86	0.97763		1018	11766.5	1019	19595
3617.8	0.92321	3617.8	0.97674		1017	12277.5	1018	18093.8
3615.74	0.9218	3615.74	0.97621		1016	11901.2	1017	19469.3
3613.68	0.92033	3613.68	0.97584		1015	11586.3	1016	18973.6
3611.62	0.9181	3611.62	0.97511		1014	11370.3	1015	18063.2
3609.56	0.91583	3609.56	0.97419		1013	11279.2	1014	18821.6
3607.5	0.91319	3607.5	0.97378		1012	12161.6	1013	18350
3605.44	0.91087	3605.44	0.97356		1011	11602	1012	18904.5
3603.38	0.90944	3603.38	0.97312		1010	12215.8	1011	18853.1
3601.32	0.90783	3601.32	0.97262		1009	11354	1010	18996.3
3599.26	0.90579	3599.26	0.97188		1008	11668.5	1009	17833
3597.2	0.90383	3597.2	0.97051		1007	11266.6	1008	18148.9
3595.14	0.90182	3595.14	0.96928		1006	11908.9	1007	18247.5
3593.08	0.89987	3593.08	0.96884		1005	11876.1	1006	19398.3
3591.02	0.89847	3591.02	0.96854		1004	12958.2	1005	20146.2
3588.96	0.89692	3588.96	0.96806		1003	12081.1	1004	19204
3586.9	0.89422	3586.9	0.96746		1002	12902.5	1003	18805.8
3584.84	0.89183	3584.84	0.96671		1001	12329.8	1002	19745
3582.78	0.89035	3582.78	0.96592		1000	12122.8	1001	19875.1
3580.72	0.8887	3580.72	0.96497		999	12334.1	1000	20346.4
3578.66	0.88702	3578.66	0.96357		998	12236.2	999	20357.6
3576.6	0.88583	3576.6	0.96222		997	12606	998	19501.7
3574.54	0.88452	3574.54	0.9614		996	12488	997	20045.4
3572.48	0.88297	3572.48	0.96079		995	11492.9	996	19368.3
3570.42	0.88185	3570.42	0.96018		994	11639.3	995	19632.5
3568.36	0.88038	3568.36	0.95972		993	11860.2	994	19525.9
3566.3	0.87768	3566.3	0.95936		992	11756.6	993	18215.1
3564.24	0.87632	3564.24	0.95864		991	12216.3	992	18012.2
3562.18	0.87614	3562.18	0.95768		990	11514.4	991	17784.4
3560.12	0.87489	3560.12	0.95668		989	11246.5	990	17750.8
3558.06	0.87298	3558.06	0.95586		988	11013.4	989	18184.7
3556	0.87174	3556	0.95521		987	10550	988	18351.4
3553.94	0.87084	3553.94	0.95442		986	11492.2	987	17230.6
3551.88	0.86941	3551.88	0.95345		985	12008.2	986	17475.3
3549.81	0.86784	3549.81	0.95243		984	11388.8	985	17004.9
3547.75	0.86642	3547.75	0.95137		983	10611.8	984	18106.1
3545.69	0.8647	3545.69	0.95054		982	12072.2	983	16554.3
3543.63	0.86313	3543.63	0.94994		981	12903.3	982	18775.6
3541.57	0.86214	3541.57	0.94948		980	12369	981	18864.3
3539.51	0.86131	3539.51	0.94921		979	13598	980	20263.6
3537.45	0.86042	3537.45	0.94867		978	13739.8	979	20561.2
3535.39	0.85939	3535.39	0.94763		977	13381.6	978	19815.5
3533.33	0.8583	3533.33	0.94664		976	12878.1	977	20892.9
3531.27	0.85726	3531.27	0.94607		975	13335.6	976	19639.7
3529.21	0.85626	3529.21	0.94559		974	12602.4	975	18458
3527.15	0.85511	3527.15	0.94488		973	11758.5	974	18499.9
3525.09	0.85365	3525.09	0.944		972	11499.7	973	18183.7
3523.03	0.85201	3523.03	0.94308		971	10829.3	972	18792
3520.97	0.85059	3520.97	0.94211		970	10416.5	971	17946
3518.91	0.84967	3518.91	0.94112		969	10942.1	970	16922.2
3516.85	0.84899	3516.85	0.94037		968	9154.82	969	15971.6
3514.79	0.84827	3514.79	0.93991		967	8982.41	968	15951.6
3512.73	0.84721	3512.73	0.93936		966	9053.84	967	14932.6
3510.67	0.84573	3510.67	0.93844		965	9033.97	966	13946
3508.61	0.84437	3508.61	0.93754		964	8348.16	965	14631.7
3506.55	0.84356	3506.55	0.93705		963	8952.8	964	14053.5
3504.49	0.84291	3504.49	0.93652		962	8934.43	963	14250.3
3502.43	0.84212	3502.43	0.93569		961	8827.47	962	13550.2
3500.37	0.8413	3500.37	0.93491		960	9034.73	961	13464.7
3498.31	0.84048	3498.31	0.9343		959	8506.44	960	13494.2
3496.25	0.83965	3496.25	0.93354		958	8913.83	959	13376.5
3494.19	0.83886	3494.19	0.93263		957	9219.85	958	14024.1
3492.13	0.83817	3492.13	0.93202		956	8129.25	957	13393.2
3490.07	0.83732	3490.07	0.93144		955	8579.71	956	13519.5
3488.01	0.83628	3488.01	0.93052		954	8580.81	955	13800.5
3485.95	0.83529	3485.95	0.92969		953	8380.87	954	13650.6
3483.89	0.8342	3483.89	0.92914		952	8614.19	953	14194
3481.83	0.83323	3481.83	0.92883		951	7954.48	952	14711.5
3479.77	0.8329	3479.77	0.92847		950	8406.72	951	13941.4
3477.71	0.83259	3477.71	0.92763		949	9406.68	950	14148.7
3475.65	0.83165	3475.65	0.92681		948	8588.58	949	13238.5
3473.59	0.83067	3473.59	0.92642		947	8332.15	948	13897.2
3471.53	0.8301	3471.53	0.92595		946	8840.2	947	14080
3469.46	0.82972	3469.46	0.92523		945	8524.01	946	14560.7
3467.4	0.82922	3467.4	0.9246		944	8582.37	945	14831.6
3465.34	0.82863	3465.34	0.92413		943	9145.14	944	13540.2
3463.28	0.82812	3463.28	0.92384		942	8861.24	943	13746.5
3461.22	0.82756	3461.22	0.9236		941	8486.59	942	14245.2
3459.16	0.82697	3459.16	0.92302		940	8064.59	941	14098.8
3457.1	0.82653	3457.1	0.92237		939	8432.47	940	14139.6
3455.04	0.826	3455.04	0.92213		938	8623.15	939	14041.6
3452.98	0.82544	3452.98	0.92185		937	8856.84	938	13477.9
3450.92	0.82491	3450.92	0.92129		936	9326.23	937	12947.6
3448.86	0.82415	3448.86	0.92086		935	8465.77	936	14115.2
3446.8	0.82378	3446.8	0.92032		934	8443.44	935	13767.9
3444.74	0.82412	3444.74	0.91932		933	8938.36	934	13951.4
3442.68	0.82403	3442.68	0.91853		932	8665.57	933	13432
3440.62	0.82338	3440.62	0.91841		931	8256.76	932	14260.3
3438.56	0.8232	3438.56	0.91836		930	9251.3	931	14101.9
3436.5	0.82319	3436.5	0.91797		929	8341.1	930	14399.5
3434.44	0.82274	3434.44	0.9173		928	8348.38	929	14695.8
3432.38	0.82238	3432.38	0.91654		927	8953.04	928	13669.3
3430.32	0.82215	3430.32	0.91599		926	8239.7	927	14126.6
3428.26	0.82145	3428.26	0.91572		925	8400.98	926	14071.7
3426.2	0.82077	3426.2	0.9156		924	8653.68	925	14007.6
3424.14	0.82086	3424.14	0.9155		923	8938.92	924	14338.8
3422.08	0.82105	3422.08	0.91522		922	9009.7	923	13451.1
3420.02	0.8207	3420.02	0.91472		921	9254.8	922	13677.6
3417.96	0.82052	3417.96	0.91421		920	8706.98	921	13814
3415.9	0.82089	3415.9	0.91382		919	8809.46	920	14149.5
3413.84	0.8212	3413.84	0.9136		918	8480.15	919	14372.4
3411.78	0.82095	3411.78	0.91361		917	8779.33	918	15274.3
3409.72	0.8205	3409.72	0.91347		916	8433.03	917	14038.2
3407.66	0.82038	3407.66	0.91315		915	8403.72	916	14400.1
3405.6	0.82053	3405.6	0.9129		914	9160.02	915	13904.4
3403.54	0.82091	3403.54	0.91239		913	8397.5	914	14065.3
3401.48	0.82129	3401.48	0.91166		912	8794.84	913	13920.7
3399.42	0.82124	3399.42	0.91133		911	8980.43	912	13770.7
3397.36	0.82075	3397.36	0.91125		910	8764.85	911	14263.2
3395.3	0.82025	3395.3	0.91103		909	9502.6	910	15750.5
3393.24	0.82011	3393.24	0.91072		908	8604.26	909	14456.7
3391.18	0.82018	3391.18	0.91047		907	8787.84	908	14304
3389.12	0.82036	3389.12	0.91024		906	8478.21	907	14412.3
3387.05	0.82058	3387.05	0.90979		905	7980.67	906	14435.1
3384.99	0.82076	3384.99	0.90929		904	9143.74	905	14462.5
3382.93	0.82097	3382.93	0.90911		903	8927.45	904	13526.4
3380.87	0.82119	3380.87	0.90923		902	8955.92	903	14688.7
3378.81	0.8214	3378.81	0.90935		901	8952.4	902	14011
3376.75	0.82161	3376.75	0.90923		900	8592.62	901	14108.8
3374.69	0.82154	3374.69	0.90901		899	9158.74	900	14692.1
3372.63	0.82129	3372.63	0.90907		898	8570.89	899	14104.1
3370.57	0.82142	3370.57	0.90926		897	8952.24	898	15594.6
3368.51	0.82184	3368.51	0.90902		896	8835.77	897	14238.2
3366.45	0.82217	3366.45	0.90872		895	9092.46	896	15065.5
3364.39	0.82247	3364.39	0.90866		894	8468.25	895	14901.3
3362.33	0.82299	3362.33	0.90844		893	8948.7	894	14713.7
3360.27	0.82349	3360.27	0.90832		892	10344.9	893	14712.1
3358.21	0.8235	3358.21	0.90843		891	9609.6	892	15027
3356.15	0.82324	3356.15	0.90836		890	8967.01	891	15068.7
3354.09	0.82331	3354.09	0.90813		889	9183.39	890	15062.7
3352.03	0.82365	3352.03	0.90781		888	8376.17	889	14862.2
3349.97	0.82389	3349.97	0.90754		887	9077.87	888	13548.6
3347.91	0.82421	3347.91	0.9075		886	9112.3	887	14105.8
3345.85	0.82488	3345.85	0.90739		885	9706.86	886	14310.5
3343.79	0.82567	3343.79	0.90714		884	9314.03	885	14103.3
3341.73	0.8259	3341.73	0.90725		883	8550.68	884	14616.2
3339.67	0.82572	3339.67	0.90759		882	8856.28	883	14942.1
3337.61	0.82592	3337.61	0.90756		881	9084.95	882	14906
3335.55	0.82633	3335.55	0.90734		880	9541.74	881	14718.5
3333.49	0.82647	3333.49	0.90731		879	9260.58	880	14980.1
3331.43	0.82654	3331.43	0.90718		878	9592	879	14352.9
3329.37	0.82668	3329.37	0.9068		877	9265.69	878	14950.3
3327.31	0.82654	3327.31	0.90661		876	8644.5	877	14661.6
3325.25	0.82631	3325.25	0.90687		875	9356.12	876	14703.7
3323.19	0.82632	3323.19	0.90723		874	8837.03	875	14891.5
3321.13	0.8262	3321.13	0.90734		873	8799.32	874	14971.8
3319.07	0.82606	3319.07	0.90733		872	9085.47	873	15034.1
3317.01	0.8263	3317.01	0.90728		871	9204.7	872	15145.7
3314.95	0.82673	3314.95	0.90696		870	9086.69	871	14002.7
3312.89	0.82695	3312.89	0.9066		869	9162.67	870	14712
3310.83	0.82679	3310.83	0.90664		868	8827.05	869	15202.3
3308.77	0.8264	3308.77	0.90701		867	9319.21	868	14258.5
3306.7	0.82606	3306.7	0.90745		866	10285.9	867	14903.9
3304.64	0.826	3304.64	0.90782		865	10001.1	866	14411.7
3302.58	0.82645	3302.58	0.90782		864	9517.69	865	14866.1
3300.52	0.82722	3300.52	0.90751		863	10155.4	864	14615.3
3298.46	0.828	3298.46	0.90752		862	9479.65	863	15864.7
3296.4	0.82876	3296.4	0.90793		861	9301.32	862	15722.5
3294.34	0.82931	3294.34	0.90832		860	9224.75	861	15130.3
3292.28	0.8295	3292.28	0.90851		859	9040.72	860	14391.4
3290.22	0.82943	3290.22	0.90848		858	9261.54	859	14907.2
3288.16	0.82935	3288.16	0.90847		857	9393.88	858	15725.9
3286.1	0.82963	3286.1	0.90876		856	10284.1	857	15112.9
3284.04	0.83029	3284.04	0.90933		855	9150.48	856	15103.1
3281.98	0.83098	3281.98	0.90986		854	8671.35	855	15752.3
3279.92	0.83172	3279.92	0.91021		853	9646.56	854	16342.8
3277.86	0.83253	3277.86	0.91057		852	9642.62	853	14825.2
3275.8	0.83311	3275.8	0.91092		851	9701.08	852	15407
3273.74	0.83343	3273.74	0.91119		850	9490.82	851	14246.3
3271.68	0.8338	3271.68	0.91132		849	9390.5	850	15703.7
3269.62	0.83441	3269.62	0.91139		848	10018.1	849	14734.1
3267.56	0.83481	3267.56	0.9115		847	9686.69	848	15509.9
3265.5	0.83499	3265.5	0.91153		846	9583.75	847	14199.1
3263.44	0.83545	3263.44	0.91183		845	9980.87	846	14495.1
3261.38	0.83622	3261.38	0.91242		844	9923.97	845	14528.5
3259.32	0.83707	3259.32	0.91281		843	8940.76	844	14381.2
3257.26	0.83805	3257.26	0.91296		842	9772.07	843	15723.8
3255.2	0.83906	3255.2	0.91309		841	9278.85	842	15630.9
3253.14	0.83965	3253.14	0.91343		840	9691.88	841	15754.7
3251.08	0.83999	3251.08	0.9141		839	9744.1	840	15683.3
3249.02	0.84055	3249.02	0.91477		838	9763.03	839	14694.2
3246.96	0.84125	3246.96	0.91529		837	8900.56	838	15543.8
3244.9	0.84195	3244.9	0.91575		836	10050.7	837	14726.3
3242.84	0.84273	3242.84	0.91605		835	10160.9	836	14955.5
3240.78	0.84356	3240.78	0.91625		834	10018.8	835	15041
3238.72	0.8444	3238.72	0.91659		833	10223.4	834	16026.3
3236.66	0.84521	3236.66	0.91705		832	9648.06	833	15914.9
3234.6	0.84562	3234.6	0.91755		831	10260	832	15254.2
3232.54	0.8459	3232.54	0.91812		830	9539.14	831	15806.2
3230.48	0.8467	3230.48	0.91872		829	9052.5	830	14995.4
3228.42	0.84757	3228.42	0.91921		828	9334.93	829	15554.8
3226.36	0.84833	3226.36	0.91953		827	10103.2	828	15871.4
3224.29	0.84935	3224.29	0.91981		826	9771.45	827	15318.9
3222.23	0.8504	3222.23	0.92028		825	9858.44	826	15078.8
3220.17	0.85138	3220.17	0.92102		824	9934.85	825	15935.2
3218.11	0.85224	3218.11	0.92169		823	9904.12	824	14628.4
3216.05	0.853	3216.05	0.92194		822	10173.5	823	15272.8
3213.99	0.85412	3213.99	0.92199		821	10049.6	822	15184.9
3211.93	0.85536	3211.93	0.92245		820	9698.18	821	15992
3209.87	0.85612	3209.87	0.92335		819	9817.53	820	16472.1
3207.81	0.85679	3207.81	0.9242		818	10498	819	15914.7
3205.75	0.85774	3205.75	0.92473		817	9992.18	818	15523.8
3203.69	0.85861	3203.69	0.92513		816	9780.79	817	15696.2
3201.63	0.85932	3201.63	0.9256		815	9763.83	816	15009
3199.57	0.86005	3199.57	0.92612		814	10161.8	815	17121.4
3197.51	0.8608	3197.51	0.92651		813	9283.77	814	16097.8
3195.45	0.8616	3195.45	0.92676		812	9335.57	813	15475.2
3193.39	0.86255	3193.39	0.92711		811	9606.3	812	15490
3191.33	0.86368	3191.33	0.92775		810	10325.2	811	15663.9
3189.27	0.86482	3189.27	0.92829		809	9838.32	810	15140.6
3187.21	0.86565	3187.21	0.92852		808	10507.4	809	15923.7
3185.15	0.86639	3185.15	0.9289		807	10268.2	808	15983.4
3183.09	0.86735	3183.09	0.92946		806	10690	807	16175.6
3181.03	0.86825	3181.03	0.92985		805	9898.28	806	15566.5
3178.97	0.86895	3178.97	0.93016		804	9894.82	805	15390.7
3176.91	0.86982	3176.91	0.93054		803	9546.32	804	15729.7
3174.85	0.87117	3174.85	0.93102		802	10092.7	803	15947.9
3172.79	0.87248	3172.79	0.93152		801	9981.77	802	16494.5
3170.73	0.8733	3170.73	0.93184		800	10418.3	801	16354.6
3168.67	0.87422	3168.67	0.93213		799	9854.52	800	16161.2
3166.61	0.8753	3166.61	0.93263		798	11177.5	799	16326.2
3164.55	0.87593	3164.55	0.9333		797	9770.39	798	16454.7
3162.49	0.87634	3162.49	0.93397		796	9612.34	797	16127.7
3160.43	0.87704	3160.43	0.93445		795	9617.39	796	15481.1
3158.37	0.87786	3158.37	0.93474		794	9864.17	795	16166.8
3156.31	0.87875	3156.31	0.93498		793	10079.4	794	16039.7
3154.25	0.87976	3154.25	0.93527		792	10281.8	793	16869.5
3152.19	0.88055	3152.19	0.93571		791	10024.7	792	16454.5
3150.13	0.8812	3150.13	0.93609		790	10456.8	791	16378.7
3148.07	0.88199	3148.07	0.93625		789	9744.94	790	16591.2
3146.01	0.8828	3146.01	0.93656		788	10274	789	16707.6
3143.95	0.88378	3143.95	0.93709		787	10103.6	788	16120.7
3141.88	0.88492	3141.88	0.93751		786	9760.92	787	16915.5
3139.82	0.88566	3139.82	0.93779		785	9663.93	786	16171.8
3137.76	0.88612	3137.76	0.93803		784	10017.8	785	16745.8
3135.7	0.88692	3135.7	0.93825		783	9984.11	784	15715
3133.64	0.88783	3133.64	0.9385		782	9937.68	783	15389.6
3131.58	0.88853	3131.58	0.93895		781	10283.9	782	16144.4
3129.52	0.88925	3129.52	0.93959		780	10438.3	781	16884.2
3127.46	0.89002	3127.46	0.94008		779	10095.4	780	16336.4
3125.4	0.89068	3125.4	0.94029		778	10534.7	779	16557.8
3123.34	0.89139	3123.34	0.94048		777	10758.6	778	15271.7
3121.28	0.89224	3121.28	0.94076		776	10310.4	777	15698.4
3119.22	0.89312	3119.22	0.94082		775	10484.9	776	15140.9
3117.16	0.89374	3117.16	0.94074		774	9835.43	775	16272.8
3115.1	0.89421	3115.1	0.94094		773	10055.3	774	16654
3113.04	0.89498	3113.04	0.94122		772	10487.7	773	16803.6
3110.98	0.89569	3110.98	0.94134		771	10103.4	772	16265.5
3108.92	0.89596	3108.92	0.94154		770	11203.4	771	16668
3106.86	0.89641	3106.86	0.94188		769	9674.05	770	16855.7
3104.8	0.89727	3104.8	0.94212		768	10155.3	769	15550.6
3102.74	0.89803	3102.74	0.94221		767	10385.1	768	16991.7
3100.68	0.89864	3100.68	0.94234		766	11463.6	767	17257.7
3098.62	0.89937	3098.62	0.94256		765	10718.7	766	16892.6
3096.56	0.90013	3096.56	0.94279		764	10671.9	765	16158.6
3094.5	0.9009	3094.5	0.94304		763	11124.2	764	16678.3
3092.44	0.90145	3092.44	0.9432		762	9597.3	763	16655.9
3090.38	0.90173	3090.38	0.94337		761	9879.63	762	16248.1
3088.32	0.90225	3088.32	0.94357		760	10305.2	761	16971.9
3086.26	0.90312	3086.26	0.94358		759	10067.3	760	17644.8
3084.2	0.90391	3084.2	0.94349		758	9839.66	759	16221.3
3082.14	0.90438	3082.14	0.94354		757	9711.34	758	16990.5
3080.08	0.90485	3080.08	0.94365		756	10493.3	757	16556.2
3078.02	0.90549	3078.02	0.94363		755	10691	756	16629.2
3075.96	0.90604	3075.96	0.94346		754	10433.6	755	16826.4
3073.9	0.90644	3073.9	0.94348		753	10080.4	754	17386.2
3071.84	0.90692	3071.84	0.94369		752	10494.5	753	17324
3069.78	0.90757	3069.78	0.94375		751	11040.1	752	16482.7
3067.72	0.9083	3067.72	0.94354		750	11328.8	751	16181.2
3065.66	0.90899	3065.66	0.94322		749	10503.5	750	16465.5
3063.6	0.90961	3063.6	0.94298		748	9908.9	749	16442.7
3061.53	0.91011	3061.53	0.94271		747	10889.8	748	16987
3059.47	0.91038	3059.47	0.94211		746	10466.5	747	16721
3057.41	0.9107	3057.41	0.94135		745	11303.5	746	18092.5
3055.35	0.91119	3055.35	0.94062		744	10422.1	745	17825.3
3053.29	0.91173	3053.29	0.93996		743	10892.5	744	17070.1
3051.23	0.91251	3051.23	0.93932		742	10794.7	743	17056.6
3049.17	0.91329	3049.17	0.93861		741	10709.4	742	16619.2
3047.11	0.91366	3047.11	0.93803		740	11001	741	16679
3045.05	0.9139	3045.05	0.93762		739	10777.4	740	16739.1
3042.99	0.91428	3042.99	0.93725		738	10319.9	739	17331.1
3040.93	0.91471	3040.93	0.93701		737	10025.7	738	16123.4
3038.87	0.91538	3038.87	0.93682		736	10486.7	737	16138.9
3036.81	0.91617	3036.81	0.93652		735	10802.3	736	16793.9
3034.75	0.91648	3034.75	0.93634		734	10639.6	735	16557.6
3032.69	0.91636	3032.69	0.93656		733	10776.4	734	16774
3030.63	0.91635	3030.63	0.9371		732	10707.5	733	17558.8
3028.57	0.91663	3028.57	0.93773		731	11140.1	732	17382.5
3026.51	0.91725	3026.51	0.93832		730	10434.3	731	17254.4
3024.45	0.91793	3024.45	0.93879		729	11427.9	730	16950.5
3022.39	0.91835	3022.39	0.93938		728	10912	729	16705.1
3020.33	0.91873	3020.33	0.94029		727	11282	728	17705.3
3018.27	0.91915	3018.27	0.94116		726	10116.2	727	17076.2
3016.21	0.91945	3016.21	0.94149		725	10809.9	726	16728.8
3014.15	0.91972	3014.15	0.94138		724	10532.2	725	16520.5
3012.09	0.92004	3012.09	0.94113		723	10854.4	724	17392.9
3010.03	0.92025	3010.03	0.94076		722	11190.6	723	17362.4
3007.97	0.92042	3007.97	0.94038		721	10788	722	16819.7
3005.91	0.92078	3005.91	0.9401		720	11574.4	721	17754.6
3003.85	0.92133	3003.85	0.93965		719	11887.5	720	17248.7
3001.79	0.92184	3001.79	0.93898		718	10814.9	719	16845.3
2999.73	0.92222	2999.73	0.93817		717	10807.6	718	17681.2
2997.67	0.92255	2997.67	0.93703		716	11388.5	717	17433.1
2995.61	0.92276	2995.61	0.93557		715	11140.2	716	16900.7
2993.55	0.92267	2993.55	0.93394		714	10989.4	715	17629.7
2991.49	0.92251	2991.49	0.9323		713	11338.2	714	17485.3
2989.43	0.9225	2989.43	0.93067		712	11479.8	713	17662.1
2987.37	0.92259	2987.37	0.92872		711	11032.2	712	16785
2985.31	0.92268	2985.31	0.92635		710	10921	711	18206.4
2983.25	0.92266	2983.25	0.92364		709	10931.6	710	17486.7
2981.19	0.92243	2981.19	0.92048		708	10462.4	709	17491.8
2979.12	0.92215	2979.12	0.9169		707	11469.8	708	17527.2
2977.06	0.92212	2977.06	0.91301		706	10800.2	707	17360.7
2975	0.92237	2975	0.90846		705	11002.1	706	17438.3
2972.94	0.92251	2972.94	0.90301		704	11303.2	705	17634.9
2970.88	0.92239	2970.88	0.89651		703	11222.5	704	17942.4
2968.82	0.92214	2968.82	0.88897		702	10798.6	703	17648.7
2966.76	0.92177	2966.76	0.88053		701	10868.1	702	17637.8
2964.7	0.92153	2964.7	0.87149		700	11011.4	701	17450.8
2962.64	0.92145	2962.64	0.86247		699	10699	700	17514.1
2960.58	0.92111	2960.58	0.85393		698	11147.3	699	17783.5
2958.52	0.92051	2958.52	0.84644		697	11319.3	698	18026.9
2956.46	0.91995	2956.46	0.84075		696	11451.1	697	17676.5
2954.4	0.91951	2954.4	0.83726		695	11766.4	696	18315.6
2952.34	0.91926	2952.34	0.83555		694	11163.7	695	16704.5
2950.28	0.91926	2950.28	0.83398		693	11328.7	694	17485.1
2948.22	0.91924	2948.22	0.83035		692	11444.5	693	17404.3
2946.16	0.9189	2946.16	0.82348		691	11433.8	692	16303.6
2944.1	0.91858	2944.1	0.81331		690	11300.9	691	18549.5
2942.04	0.91855	2942.04	0.80009		689	10933.8	690	17052.9
2939.98	0.91857	2939.98	0.78389		688	10835.7	689	18028.1
2937.92	0.91855	2937.92	0.76472		687	11283.2	688	16466.8
2935.86	0.9188	2935.86	0.74268		686	11424.3	687	18063.2
2933.8	0.91915	2933.8	0.71783		685	11049.4	686	17084.2
2931.74	0.9193	2931.74	0.69076		684	11537.2	685	17988.1
2929.68	0.91958	2929.68	0.66237		683	11211.9	684	18112.6
2927.62	0.92012	2927.62	0.63394		682	11020.7	683	18013.9
2925.56	0.92049	2925.56	0.60799		681	11998	682	18391
2923.5	0.92065	2923.5	0.58838		680	12263.5	681	18788.5
2921.44	0.92093	2921.44	0.57953		679	11923.3	680	19077.3
2919.38	0.92141	2919.38	0.58406		678	11256.4	679	17758.6
2917.32	0.92194	2917.32	0.60093		677	10771.1	678	17806
2915.26	0.92238	2915.26	0.62625		676	11009.3	677	18281.8
2913.2	0.92272	2913.2	0.65504		675	11086.8	676	17674.6
2911.14	0.92306	2911.14	0.68284		674	11569.8	675	16964.6
2909.08	0.92339	2909.08	0.70702		673	11295.2	674	18441.8
2907.02	0.92372	2907.02	0.72684		672	10687.3	673	17312.9
2904.96	0.92406	2904.96	0.74291		671	11024.4	672	18015.3
2902.9	0.92432	2902.9	0.75632		670	10941.4	671	17491.7
2900.84	0.92447	2900.84	0.76803		669	11368.9	670	18553.7
2898.78	0.92478	2898.78	0.77853		668	12179.9	669	17953.8
2896.71	0.92535	2896.71	0.7882		667	11779.5	668	18213.1
2894.65	0.92595	2894.65	0.79758		666	11174	667	18075.3
2892.59	0.92636	2892.59	0.80688		665	11985.1	666	18113.5
2890.53	0.92664	2890.53	0.81617		664	10899.7	665	17941
2888.47	0.92715	2888.47	0.82529		663	11430.9	664	18671.4
2886.41	0.92796	2886.41	0.83381		662	10879.6	663	18273.5
2884.35	0.92848	2884.35	0.84128		661	10668.3	662	18243.2
2882.29	0.92867	2882.29	0.84725		660	12014.9	661	18271.4
2880.23	0.92919	2880.23	0.85148		659	11997.7	660	19344.6
2878.17	0.93	2878.17	0.85376		658	11216.8	659	18996.1
2876.11	0.93051	2876.11	0.85371		657	11536.2	658	18924.3
2874.05	0.93065	2874.05	0.8521		656	12079.5	657	18341.2
2871.99	0.93077	2871.99	0.85084		655	12302.7	656	18938.8
2869.93	0.93105	2869.93	0.85036		654	12055.2	655	18913.5
2867.87	0.93146	2867.87	0.84816		653	10873.3	654	18501
2865.81	0.93194	2865.81	0.84089		652	12048	653	18970.9
2863.75	0.93228	2863.75	0.82674		651	11487.4	652	18910.9
2861.69	0.93249	2861.69	0.80517		650	11624	651	18136.6
2859.63	0.93291	2859.63	0.77678		649	11718.3	650	18258.7
2857.57	0.9335	2857.57	0.74392		648	12007.6	649	18286.7
2855.51	0.9339	2855.51	0.71143		647	11293.8	648	17497.8
2853.45	0.93412	2853.45	0.68729		646	11865	647	18495.9
2851.39	0.93434	2851.39	0.67974		645	12354.4	646	17728.4
2849.33	0.93462	2849.33	0.69146		644	11735.7	645	18245.9
2847.27	0.93494	2847.27	0.71735		643	10761.8	644	18548.7
2845.21	0.93528	2845.21	0.74884		642	12214.5	643	18779.7
2843.15	0.93564	2843.15	0.77909		641	11963	642	17618.4
2841.09	0.93605	2841.09	0.80516		640	11648.1	641	18809
2839.03	0.93654	2839.03	0.82749		639	12565.3	640	18111.5
2836.97	0.937	2836.97	0.84763		638	11445.8	639	17894.2
2834.91	0.93725	2834.91	0.86607		637	11963.1	638	18878
2832.85	0.93731	2832.85	0.88229		636	12198.8	637	18393.5
2830.79	0.93752	2830.79	0.8956		635	12699.9	636	19153.9
2828.73	0.93806	2828.73	0.90574		634	12300	635	19154.7
2826.67	0.93848	2826.67	0.91331		633	12320.2	634	19301.1
2824.61	0.93846	2824.61	0.91914		632	12042	633	18586.9
2822.55	0.93835	2822.55	0.92362		631	12544.6	632	18995.7
2820.49	0.93857	2820.49	0.92726		630	11948	631	18630
2818.43	0.93903	2818.43	0.93062		629	11813.7	630	18507.7
2816.36	0.93933	2816.36	0.9335		628	10967.1	629	18187.4
2814.3	0.93944	2814.3	0.93575		627	11856.8	628	19169.1
2812.24	0.93952	2812.24	0.93772		626	11805.8	627	17699.8
2810.18	0.93956	2810.18	0.93955		625	12850.9	626	18369.4
2808.12	0.93972	2808.12	0.94129		624	12393.3	625	18222.5
2806.06	0.94012	2806.06	0.94289		623	12435.1	624	18491.1
2804	0.94055	2804	0.9442		622	12915.1	623	18223.1
2801.94	0.94078	2801.94	0.94534		621	12039.4	622	17871.7
2799.88	0.9409	2799.88	0.94656		620	12023	621	18194.9
2797.82	0.94107	2797.82	0.94794		619	12154.7	620	18895.8
2795.76	0.94132	2795.76	0.94922		618	12241.6	619	19161.5
2793.7	0.9416	2793.7	0.95018		617	11871	618	19910.6
2791.64	0.94178	2791.64	0.9511		616	12155.4	617	19470.9
2789.58	0.9418	2789.58	0.95223		615	11911	616	19303.9
2787.52	0.94175	2787.52	0.95334		614	11930.3	615	18604.8
2785.46	0.94165	2785.46	0.95406		613	12673.9	614	18845.1
2783.4	0.94171	2783.4	0.95452		612	11722.7	613	18140.6
2781.34	0.94202	2781.34	0.95509		611	12023	612	18472
2779.28	0.94234	2779.28	0.95576		610	12691.2	611	18633.3
2777.22	0.94257	2777.22	0.9564		609	11369.5	610	20176.4
2775.16	0.94266	2775.16	0.95693		608	10999.4	609	18816.6
2773.1	0.94261	2773.1	0.95752		607	11810.6	608	18936.9
2771.04	0.94265	2771.04	0.95828		606	12197.7	607	18988.3
2768.98	0.94279	2768.98	0.95892		605	12501.8	606	18921.6
2766.92	0.94293	2766.92	0.95925		604	12107.4	605	19267.7
2764.86	0.94305	2764.86	0.95948		603	12644.7	604	18926.9
2762.8	0.94295	2762.8	0.95985		602	12865.2	603	19028.7
2760.74	0.9427	2760.74	0.96031		601	12045.9	602	20271.6
2758.68	0.94266	2758.68	0.96077		600	12391.2	601	18824.4
2756.62	0.94278	2756.62	0.96117		599	11709.2	600	19950.6
2754.56	0.94288	2754.56	0.96143		598	11826.6	599	19883.8
2752.5	0.94304	2752.5	0.96158		597	12413	598	20057.7
2750.44	0.94321	2750.44	0.9618		596	12624.4	597	21082.8
2748.38	0.94338	2748.38	0.96226		595	11843.4	596	19027
2746.32	0.9436	2746.32	0.96279		594	11813.6	595	19223.9
2744.26	0.94376	2744.26	0.96299		593	11820.8	594	19921.2
2742.2	0.94385	2742.2	0.96291		592	12285.3	593	19687.4
2740.14	0.944	2740.14	0.96295		591	12543.1	592	20393.9
2738.08	0.9441	2738.08	0.96305		590	12993.9	591	20163
2736.02	0.94402	2736.02	0.96318		589	12043.7	590	19187.8
2733.95	0.94401	2733.95	0.96347		588	12338.2	589	18496.2
2731.89	0.94405	2731.89	0.96368		587	12926	588	19876.6
2729.83	0.94404	2729.83	0.96374		586	12645.9	587	19561.7
2727.77	0.94408	2727.77	0.96385		585	12884.2	586	18854.5
2725.71	0.94413	2725.71	0.96409		584	12717	585	19354
2723.65	0.9442	2723.65	0.96454		583	12581	584	20021.9
2721.59	0.9444	2721.59	0.96516		582	12667.4	583	19877.4
2719.53	0.94475	2719.53	0.96574		581	11743.4	582	19636.4
2717.47	0.945	2717.47	0.96619		580	12832.6	581	19484
2715.41	0.94496	2715.41	0.96646		579	12120.5	580	19586.3
2713.35	0.94488	2713.35	0.96653		578	12947.2	579	19900.2
2711.29	0.94501	2711.29	0.96657		577	13236.3	578	18991
2709.23	0.94531	2709.23	0.96665		576	12255.5	577	19804.2
2707.17	0.94558	2707.17	0.96678		575	11820.3	576	20598.8
2705.11	0.94573	2705.11	0.96714		574	12234.2	575	20432.8
2703.05	0.94584	2703.05	0.96754		573	12716.6	574	20036.4
2700.99	0.94598	2700.99	0.9677		572	12136.2	573	19502.5
2698.93	0.94605	2698.93	0.96768		571	12161.1	572	19371.1
2696.87	0.94608	2696.87	0.96753		570	12535.9	571	19874.6
2694.81	0.94618	2694.81	0.96731		569	12499.6	570	19332.3
2692.75	0.94639	2692.75	0.96733		568	11990.1	569	20304.5
2690.69	0.94668	2690.69	0.96758		567	12750.5	568	19127.8
2688.63	0.94692	2688.63	0.96779		566	12490.7	567	19527.5
2686.57	0.94704	2686.57	0.96799		565	12762.6	566	19042.8
2684.51	0.94711	2684.51	0.96824		564	11414.4	565	19886.6
2682.45	0.94708	2682.45	0.96829		563	12223.7	564	18652.9
2680.39	0.94712	2680.39	0.96802		562	12913.7	563	19005.3
2678.33	0.94735	2678.33	0.9678		561	13076.9	562	19486.2
2676.27	0.9475	2676.27	0.96782		560	12647.7	561	19282.7
2674.21	0.94746	2674.21	0.96793		559	12641.5	560	18206.4
2672.15	0.94741	2672.15	0.96823		558	12344.2	559	20332.2
2670.09	0.94759	2670.09	0.96868		557	13425.8	558	20554
2668.03	0.94784	2668.03	0.96895		556	14241	557	19764.8
2665.97	0.94785	2665.97	0.96899		555	14313.1	556	21238.6
2663.91	0.9478	2663.91	0.96907		554	13756.4	555	21179.7
2661.85	0.94797	2661.85	0.96926		553	13366.9	554	21167.3
2659.79	0.94825	2659.79	0.96927		552	13656.3	553	20214
2657.73	0.94842	2657.73	0.96918		551	13235.4	552	19675.3
2655.67	0.94848	2655.67	0.96934		550	12279	551	20007.7
2653.61	0.94847	2653.61	0.96967		549	11712.5	550	21155.2
2651.54	0.94843	2651.54	0.97		548	11566.8	549	19988.4
2649.48	0.94842	2649.48	0.97029		547	12268.2	548	19048.7
2647.42	0.94865	2647.42	0.97051		546	11203	547	18712.4
2645.36	0.9492	2645.36	0.97092		545	10304.5	546	18894.6
2643.3	0.94973	2643.3	0.97143		544	10822.6	545	16926.1
2641.24	0.94994	2641.24	0.97163		543	9249.22	544	17019.3
2639.18	0.94984	2639.18	0.97147		542	9277.11	543	16714.8
2637.12	0.94975	2637.12	0.97142		541	9131.85	542	16556.3
2635.06	0.94985	2635.06	0.97154		540	8186.31	541	15067.3
2633	0.95006	2633	0.97161		539	8723.63	540	14390.7
2630.94	0.95027	2630.94	0.97171		538	7709.08	539	13137.7
2628.88	0.95051	2628.88	0.97197		537	8327.97	538	13363.4
2626.82	0.9509	2626.82	0.97239		536	9871.47	537	13088.5
2624.76	0.95127	2624.76	0.97268		535	11737	536	13139.9
2622.7	0.95127	2622.7	0.97264		534	16835.9	535	16199
2620.64	0.95103	2620.64	0.97254		533	24533.5	534	22733.5
2618.58	0.95093	2618.58	0.97263		532	29484.2	533	33647.1
2616.52	0.95102	2616.52	0.97291		531	29589.1	532	46587.6
2614.46	0.95125	2614.46	0.97315		530	23618.2	531	47914.4
2612.4	0.95154	2612.4	0.97341		529	14444.8	530	34405.9
2610.34	0.95162	2610.34	0.97372		528	9503.06	529	21009.2
2608.28	0.95157	2608.28	0.97378		527	7578.89	528	14660.9
2606.22	0.95168	2606.22	0.97378		526	7475.15	527	14261.2
2604.16	0.95188	2604.16	0.97408		525	7661.72	526	12615.8
2602.1	0.9519	2602.1	0.97452		524	7392.34	525	13126.2
2600.04	0.95178	2600.04	0.97464		523	7266.17	524	12964.4
2597.98	0.95183	2597.98	0.97451		522	7061.36	523	13369.5
2595.92	0.95214	2595.92	0.97486		521	7491.42	522	12879.3
2593.86	0.95238	2593.86	0.97552		520	6427.97	521	14090.9
2591.8	0.95228	2591.8	0.97599		519	6596.78	520	12839.5
2589.74	0.95227	2589.74	0.97616		518	7116.97	519	12294.5
2587.68	0.95257	2587.68	0.97626		517	6709.52	518	13039.1
2585.62	0.95297	2585.62	0.97666		516	6927.71	517	12946.9
2583.56	0.9533	2583.56	0.97725		515	6739.4	516	12372.5
2581.5	0.95333	2581.5	0.97738		514	6278.05	515	12979.5
2579.44	0.95345	2579.44	0.97692		513	6376.01	514	13139.7
2577.38	0.95402	2577.38	0.97658		512	6254.42	513	13311.7
2575.32	0.95441	2575.32	0.97675		511	6220.07	512	12871.6
2573.26	0.95414	2573.26	0.97697		510	6225.07	511	12876.2
2571.19	0.95381	2571.19	0.97725		509	5759.38	510	12319.5
2569.13	0.95384	2569.13	0.97782		508	5756	509	13713.6
2567.07	0.95401	2567.07	0.97828		507	5595.12	508	12417.7
2565.01	0.95428	2565.01	0.97844		506	5602.44	507	12018.4
2562.95	0.95442	2562.95	0.97867		505	5477.89	506	12704.5
2560.89	0.95432	2560.89	0.97883		504	5530.91	505	13262.2
2558.83	0.9541	2558.83	0.97866		503	5813.93	504	13032.1
2556.77	0.9539	2556.77	0.9785		502	6391.2	503	12670.2
2554.71	0.95401	2554.71	0.9787		501	6882.33	502	13352.7
2552.65	0.95454	2552.65	0.97912		500	7734.31	501	13124.3
2550.59	0.9552	2550.59	0.9793		499	8624.79	500	12920
2548.53	0.95541	2548.53	0.97911		498	10526.5	499	13103.7
2546.47	0.95521	2546.47	0.97903		497	11721.2	498	13025
2544.41	0.95501	2544.41	0.97929		496	11462.1	497	13523.2
2542.35	0.9549	2542.35	0.97948		495	10972.7	496	13036.9
2540.29	0.95512	2540.29	0.97964		494	7982.11	495	13391.3
2538.23	0.95567	2538.23	0.9798		493	6003.88	494	13865.5
2536.17	0.95597	2536.17	0.97974		492	4905.4	493	13561.4
2534.11	0.95577	2534.11	0.97973		491	4395.7	492	13237.2
2532.05	0.9556	2532.05	0.97978		490	4781.53	491	12917.4
2529.99	0.95582	2529.99	0.97978		489	4480.07	490	13747.1
2527.93	0.95623	2527.93	0.97989		488	4445.16	489	13361
2525.87	0.95625	2525.87	0.98028		487	4178.07	488	13451.2
2523.81	0.95582	2523.81	0.98082		486	4231.95	487	12829.1
2521.75	0.95575	2521.75	0.98102		485	4856.92	486	12912
2519.69	0.95618	2519.69	0.98081		484	4309.06	485	12296.1
2517.63	0.95625	2517.63	0.98051		483	4613.75	484	14144.1
2515.57	0.95595	2515.57	0.98061		482	4474.89	483	13082.3
2513.51	0.95597	2513.51	0.98104		481	4593.6	482	13203.5
2511.45	0.95645	2511.45	0.98112		480	4328.49	481	12587.8
2509.39	0.95677	2509.39	0.98088		479	4483.79	480	13543.1
2507.33	0.95637	2507.33	0.98036		478	4352.3	479	13095
2505.27	0.95579	2505.27	0.97984		477	4178.27	478	13704
2503.21	0.95569	2503.21	0.98012		476	4523.29	477	13015.1
2501.15	0.95563	2501.15	0.98083		475	4206.08	476	13102.1
2499.09	0.95547	2499.09	0.98118		474	4673.91	475	13430.1
2497.03	0.95561	2497.03	0.98105		473	4206.64	474	12881.9
2494.97	0.95604	2494.97	0.98074		472	4240.86	473	12643.2
2492.91	0.95626	2492.91	0.98087		471	4597.8	472	13128.1
2490.85	0.95611	2490.85	0.98125		470	4894.84	471	12804.9
2488.78	0.95617	2488.78	0.98132		469	4528.81	470	12409.4
2486.72	0.95668	2486.72	0.98109		468	4106.08	469	14151.7
2484.66	0.9571	2484.66	0.98088		467	4290.68	468	13866.4
2482.6	0.95705	2482.6	0.98109		466	4422.93	467	13101.1
2480.54	0.95687	2480.54	0.98155		465	4461.48	466	13117.9
2478.48	0.95677	2478.48	0.9818		464	4470.73	465	13061.8
2476.42	0.95686	2476.42	0.9817		463	4533.11	464	14152.7
2474.36	0.95722	2474.36	0.98136		462	4041.56	463	13851.2
2472.3	0.95736	2472.3	0.98139		461	4395.4	462	13528
2470.24	0.95723	2470.24	0.98169		460	4697.46	461	13201
2468.18	0.95715	2468.18	0.98175		459	4647.36	460	13770.3
2466.12	0.95729	2466.12	0.98166		458	4420.63	459	13328.8
2464.06	0.95769	2464.06	0.98169		457	4552.48	458	13039.5
2462	0.95772	2462	0.98189		456	4827.37	457	13113.9
2459.94	0.95728	2459.94	0.98224		455	4584.45	456	13935.1
2457.88	0.95701	2457.88	0.98252		454	4522.19	455	14832.4
2455.82	0.95711	2455.82	0.98267		453	4539.54	454	13264.4
2453.76	0.95768	2453.76	0.98284		452	4688.78	453	12948.5
2451.7	0.9583	2451.7	0.98266		451	4723.59	452	13846
2449.64	0.95829	2449.64	0.98222		450	4839.7	451	13392.7
2447.58	0.95793	2447.58	0.98212		449	5104.24	450	14128.5
2445.52	0.95801	2445.52	0.98218		448	4783.87	449	13434.4
2443.46	0.95867	2443.46	0.98237		447	4448.78	448	14177
2441.4	0.95912	2441.4	0.98273		446	4396.94	447	14751.6
2439.34	0.95888	2439.34	0.98296		445	4670.01	446	13435
2437.28	0.95847	2437.28	0.98313		444	4641.8	445	13535.2
2435.22	0.95822	2435.22	0.98327		443	4509.52	444	13108.9
2433.16	0.95815	2433.16	0.98305		442	4268.97	443	14105.4
2431.1	0.95828	2431.1	0.98266		441	4029.69	442	13153.8
2429.04	0.95839	2429.04	0.98265		440	4507.68	441	13795.9
2426.98	0.95848	2426.98	0.9828		439	4668.29	440	14931.9
2424.92	0.95853	2424.92	0.98283		438	4534.15	439	13743.1
2422.86	0.95859	2422.86	0.98274		437	4364.49	438	14310.1
2420.8	0.95863	2420.8	0.98242		436	4520.45	437	14092.2
2418.74	0.95846	2418.74	0.98214		435	4182.63	436	13053.4
2416.68	0.95831	2416.68	0.98202		434	4258.92	435	14052.1
2414.62	0.95831	2414.62	0.98205		433	4916.05	434	14366.2
2412.56	0.95853	2412.56	0.98247		432	4420.45	433	14822.3
2410.5	0.95901	2410.5	0.98284		431	4741.46	432	13017.8
2408.43	0.95925	2408.43	0.98279		430	4834.21	431	14398.9
2406.37	0.95892	2406.37	0.98282		429	4272.17	430	14212.5
2404.31	0.95843	2404.31	0.98301		428	4700.62	429	12924.2
2402.25	0.95838	2402.25	0.98294		427	5140.76	428	14121.4
2400.19	0.9587	2400.19	0.98258		426	4553.42	427	13676.2
2398.13	0.95898	2398.13	0.98233		425	4302.28	426	14254.4
2396.07	0.95901	2396.07	0.98258		424	4822.57	425	14080.9
2394.01	0.95889	2394.01	0.98307		423	4699.26	424	14014
2391.95	0.95903	2391.95	0.98332		422	4798.78	423	14447.6
2389.89	0.95941	2389.89	0.98318		421	4444.42	422	13308.9
2387.83	0.95953	2387.83	0.98289		420	4519.71	421	13311.2
2385.77	0.95929	2385.77	0.98268		419	4418.71	420	13677.7
2383.71	0.95904	2383.71	0.98268		418	4254.02	419	14501.3
2381.65	0.95892	2381.65	0.98273		417	4676.39	418	13459.3
2379.59	0.95868	2379.59	0.98239		416	4793.88	417	13570.8
2377.53	0.95857	2377.53	0.982		415	4686.17	416	13966.7
2375.47	0.95857	2375.47	0.9823		414	4311.64	415	14088
2373.41	0.958	2373.41	0.98265		413	5164.43	414	14092.4
2371.35	0.95724	2371.35	0.98253		412	4382.61	413	13671.4
2369.29	0.95744	2369.29	0.98303		411	5268.19	412	13593
2367.23	0.95865	2367.23	0.98419		410	4493.68	411	13418.4
2365.17	0.95969	2365.17	0.98457		409	4156.84	410	13747.4
2363.11	0.9601	2363.11	0.98381		408	4324.19	409	13400.7
2361.05	0.96003	2361.05	0.98283		407	4889.64	408	12990.5
2358.99	0.95966	2358.99	0.98238		406	4860.84	407	13612.7
2356.93	0.95922	2356.93	0.98237		405	4252.04	406	14345.1
2354.87	0.95873	2354.87	0.98274		404	4860.26	405	14583.2
2352.81	0.9584	2352.81	0.98314		403	4367.05	404	14697.6
2350.75	0.95815	2350.75	0.9827		402	4675.31	403	16166
2348.69	0.95779	2348.69	0.98179		401	4089.7	402	15922.2
2346.63	0.95742	2346.63	0.98134		400	5305.9	401	16882.6
2344.57	0.9574	2344.57	0.98155		399	5308.54	400	15371.7
2342.51	0.95777	2342.51	0.9816		398	5556.7	399	15162.2
2340.45	0.95764	2340.45	0.98138		397	5426.65	398	14454.8
2338.39	0.95702	2338.39	0.98138		396	4611.96	397	13219.5
2336.33	0.9569	2336.33	0.98135		395	4476.53	396	13741.5
2334.27	0.95734	2334.27	0.9811		394	4794.56	395	14456
2332.21	0.95767	2332.21	0.98063		393	4717.57	394	13793.6
2330.15	0.95731	2330.15	0.98014		392	4966.39	393	14197.7
2328.09	0.95659	2328.09	0.97997		391	4915.07	392	14234.4
2326.02	0.95596	2326.02	0.98011		390	4993.36	391	13380.4
2323.96	0.95553	2323.96	0.98031		389	5152.18	390	14060.6
2321.9	0.95557	2321.9	0.98052		388	4579.95	389	14075
2319.84	0.95566	2319.84	0.98062		387	4979.29	388	13236.3
2317.78	0.95574	2317.78	0.98071		386	4922.61	387	13193.3
2315.72	0.95622	2315.72	0.98096		385	4414.67	386	13910.8
2313.66	0.95686	2313.66	0.98101		384	5286.41	385	13480.6
2311.6	0.95736	2311.6	0.98084		383	5082.57	384	14270.3
2309.54	0.95763	2309.54	0.98074		382	4563.71	383	14312
2307.48	0.95762	2307.48	0.98045		381	4676.27	382	14346.6
2305.42	0.95748	2305.42	0.98002		380	4768.47	381	13864
2303.36	0.9574	2303.36	0.97998		379	4853.42	380	12802.8
2301.3	0.95727	2301.3	0.98017		378	4550.3	379	14427.6
2299.24	0.95716	2299.24	0.98023		377	5279.15	378	13974
2297.18	0.9571	2297.18	0.9802		376	5052.02	377	14814.1
2295.12	0.95694	2295.12	0.9801		375	4812.18	376	14782.4
2293.06	0.95664	2293.06	0.98002		374	5308.42	375	14353.4
2291	0.9564	2291	0.97988		373	4786.05	374	14572.8
2288.94	0.95665	2288.94	0.97975		372	4724.01	373	13816.4
2286.88	0.95719	2286.88	0.97977		371	4734.85	372	14124.7
2284.82	0.95734	2284.82	0.97974		370	5082.19	371	13134.4
2282.76	0.95728	2282.76	0.97985		369	4936.37	370	14592.8
2280.7	0.9574	2280.7	0.98004		368	5350.08	369	14028.1
2278.64	0.95739	2278.64	0.98001		367	5079.31	368	14044.7
2276.58	0.95705	2276.58	0.97989		366	5037.88	367	14169.5
2274.52	0.95685	2274.52	0.98011		365	4812.55	366	14468.8
2272.46	0.95686	2272.46	0.98064		364	5125.05	365	14506.4
2270.4	0.95655	2270.4	0.98089		363	5029.27	364	14081.3
2268.34	0.95629	2268.34	0.98075		362	4803.32	363	14668.8
2266.28	0.95667	2266.28	0.98039		361	5127.85	362	13846.3
2264.22	0.95736	2264.22	0.9801		360	5193.58	361	15021.4
2262.16	0.95814	2262.16	0.98036		359	4815.23	360	14614.2
2260.1	0.95866	2260.1	0.9808		358	5031.99	359	14397.6
2258.04	0.95888	2258.04	0.98116		357	4641.12	358	14381.3
2255.98	0.95916	2255.98	0.98191		356	4952.42	357	14989.6
2253.92	0.95955	2253.92	0.98267		355	4488.74	356	14500.8
2251.86	0.96004	2251.86	0.98261		354	4946.64	355	14072.4
2249.8	0.95983	2249.8	0.9819		353	4924.07	354	14434.6
2247.74	0.95892	2247.74	0.98135		352	4957.4	353	14557.2
2245.68	0.95865	2245.68	0.98089		351	5433.01	352	14720.8
2243.61	0.95853	2243.61	0.98004		350	4953.92	351	14434.5
2241.55	0.95782	2241.55	0.97955		349	5517.67	350	14769.7
2239.49	0.95747	2239.49	0.98		348	5305.36	349	15420.7
2237.43	0.95771	2237.43	0.98077		347	5065.21	348	14414.2
2235.37	0.95822	2235.37	0.9811		346	4467.35	347	15689.6
2233.31	0.95876	2233.31	0.98082		345	4978.95	346	14835
2231.25	0.95896	2231.25	0.98098		344	5095.26	345	14801.1
2229.19	0.95929	2229.19	0.98157		343	5310.18	344	14316.6
2227.13	0.95973	2227.13	0.98133		342	5223.83	343	13890.8
2225.07	0.96024	2225.07	0.9808		341	4947.28	342	15051.2
2223.01	0.96096	2223.01	0.98123		340	4736.33	341	14444.2
2220.95	0.96087	2220.95	0.9822		339	5228.41	340	14495.3
2218.89	0.9601	2218.89	0.98318		338	--	339	15165.9
2216.83	0.95966	2216.83	0.98402		337	5124.01	338	15575.6
2214.77	0.95931	2214.77	0.9839		336	5494.34	337	15749.7
2212.71	0.9593	2212.71	0.98333		335	--	336	14730.9
2210.65	0.96021	2210.65	0.98354		334	5444.64	335	15071.7
2208.59	0.96083	2208.59	0.98368		333	5093.28	334	15033.9
2206.53	0.96047	2206.53	0.98297		332	5293.5	333	14694.4
2204.47	0.96049	2204.47	0.98216		331	5445.64	332	15291
2202.41	0.96069	2202.41	0.98193		330	5021.45	331	14998.2
2200.35	0.96005	2200.35	0.98239		329	5285.41	330	14844.7
2198.29	0.95997	2198.29	0.98343		328	5042.24	329	15165.4
2196.23	0.96074	2196.23	0.98444		327	4907.66	328	14605.4
2194.17	0.96097	2194.17	0.9846		326	4860.22	327	15155.5
2192.11	0.96043	2192.11	0.98405		325	5308.2	326	15123.6
2190.05	0.95939	2190.05	0.98338		324	5528.39	325	15755.8
2187.99	0.95859	2187.99	0.98286		323	4927.01	324	15962.5
2185.93	0.95873	2185.93	0.98251		322	5474.85	323	15636.9
2183.87	0.95966	2183.87	0.98196		321	5206.18	322	15844.6
2181.81	0.96029	2181.81	0.9815		320	5466.93	321	14670
2179.75	0.9601	2179.75	0.9813		319	5502.52	320	15774.8
2177.69	0.95988	2177.69	0.98102		318	5464.99	319	15715.9
2175.63	0.95995	2175.63	0.98103		317	5740.04	318	14776.2
2173.57	0.96023	2173.57	0.98101		316	5435.73	317	15225.3
2171.51	0.96013	2171.51	0.98071		315	5602.64	316	15625.5
2169.45	0.95913	2169.45	0.98094		314	5514.41	315	15416.1
2167.39	0.95799	2167.39	0.98169		313	5811.22	314	15428.5
2165.33	0.95798	2165.33	0.98227		312	5851.48	313	15024.1
2163.26	0.95938	2163.26	0.98256		311	6238.56	312	15399.4
2161.2	0.96107	2161.2	0.98356		310	6125.31	311	15239.8
2159.14	0.96207	2159.14	0.98604		309	6350.48	310	15255.5
2157.08	0.9618	2157.08	0.9873		308	5827.95	309	16519.9
2155.02	0.96164	2155.02	0.98652		307	6050.16	308	15813.4
2152.96	0.96241	2152.96	0.98631		306	5484.07	307	16867
2150.9	0.96198	2150.9	0.9871		305	5503.68	306	17128.4
2148.84	0.9605	2148.84	0.98729		304	5411.26	305	16778.7
2146.78	0.95984	2146.78	0.98622		303	5912.06	304	16695.7
2144.72	0.96015	2144.72	0.98518		302	5415.77	303	16317.8
2142.66	0.96152	2142.66	0.98491		301	5172.39	302	15223.4
2140.6	0.96289	2140.6	0.98472		300	4772.71	301	15495
2138.54	0.96249	2138.54	0.98488		299	4334.07	300	13148.3
2136.48	0.9617	2136.48	0.9857		298	4290.8	299	12613.7
2134.42	0.9618	2134.42	0.98627		297	4511.02	298	11791.4
2132.36	0.96154	2132.36	0.98652		296	3820.83	297	9919.71
2130.3	0.9609	2130.3	0.9865		295	3962.73	296	8735.95
2128.24	0.96069	2128.24	0.98578		294	3135.25	295	7581.27
2126.18	0.96042	2126.18	0.98509		293	2526.25	294	6649.54
2124.12	0.9598	2124.12	0.98502		292	2782.63	293	5918.65
2122.06	0.95951	2122.06	0.98456		291	2592.94	292	4859.42
2120	0.95931	2120	0.98327		290	2945.82	291	4054.5
2117.94	0.95864	2117.94	0.98233		289	4296.98	290	4183.69
2115.88	0.95797	2115.88	0.98234		288	7456.3	289	5664.01
2113.82	0.95774	2113.82	0.98255		287	10942.8	288	8962.46
2111.76	0.95816	2111.76	0.98204		286	14911.1	287	16148.5
2109.7	0.95908	2109.7	0.98115		285	21505.5	286	36679.9
2107.64	0.95965	2107.64	0.9809		284	25379.3	285	74039.8
2105.58	0.95944	2105.58	0.98174		283	17046.9	284	89054
2103.52	0.95878	2103.52	0.98315		282	6210.04	283	52005.3
2101.46	0.95822	2101.46	0.98369		281	2770.13	282	13352.9
2099.4	0.95827	2099.4	0.98307		280	2374.45	281	5041.08
2097.34	0.9588	2097.34	0.9826		279	1939.44	280	3237.19
2095.28	0.9591	2095.28	0.98286		278	2011.06	279	2987.82
2093.22	0.95935	2093.22	0.98371		277	1753.94	278	2763.05
2091.16	0.95971	2091.16	0.98444		276	1798.42	277	2621.97
2089.1	0.95953	2089.1	0.98388		275	2097.28	276	2901
2087.04	0.95926	2087.04	0.98262		274	1662.77	275	2756.48
2084.98	0.95934	2084.98	0.98195		273	1785.71	274	2773.89
2082.92	0.95918	2082.92	0.98199		272	1838.48	273	2797.12
2080.85	0.95911	2080.85	0.98253		271	2049.82	272	2626.99
2078.79	0.95976	2078.79	0.98302		270	1955.62	271	2472.07
2076.73	0.96048	2076.73	0.98271		269	2227.13	270	3123.95
2074.67	0.96108	2074.67	0.98196		268	2117.29	269	2837.35
2072.61	0.96205	2072.61	0.9818		267	2049.14	268	2616.91
2070.55	0.9628	2070.55	0.98229		266	1985.05	267	2966.61
2068.49	0.96286	2068.49	0.98301		265	1692.22	266	2931.05
2066.43	0.96289	2066.43	0.98341		264	1891.7	265	2651.94
2064.37	0.96341	2064.37	0.98326		263	1929.15	264	2774.61
2062.31	0.96388	2062.31	0.98306		262	1768.77	263	2454
2060.25	0.96345	2060.25	0.98317		261	1826.23	262	1971.77
2058.19	0.96238	2058.19	0.98363		260	1713.75	261	2374.21
2056.13	0.9619	2056.13	0.98392		259	1856.14	260	2330.55
2054.07	0.96191	2054.07	0.98358		258	2042.4	259	2390.88
2052.01	0.96117	2052.01	0.98296		257	2154.06	258	2326.61
2049.95	0.96082	2049.95	0.98245		256	1639.12	257	2468.31
2047.89	0.96217	2047.89	0.98279		255	1814.67	256	2429.93
2045.83	0.96318	2045.83	0.98421		254	1939.22	255	2392.08
2043.77	0.96214	2043.77	0.9851		253	2044.56	254	2773.87
2041.71	0.96093	2041.71	0.98529		252	2146.92	253	2547.7
2039.65	0.96164	2039.65	0.98502		251	1892.42	252	2671.17
2037.59	0.96362	2037.59	0.98416		250	1724.77	251	2817.51
2035.53	0.96524	2035.53	0.98376		249	1892.44	250	2209.56
2033.47	0.96568	2033.47	0.98432		248	2062.81	249	2466.03
2031.41	0.96538	2031.41	0.98526		247	1898.76	248	2537.05
2029.35	0.96537	2029.35	0.98592		246	1653.44	247	2387.45
2027.29	0.96639	2027.29	0.98664		245	1540.76	246	2662.63
2025.23	0.96785	2025.23	0.98814		244	1672.15	245	2790.34
2023.17	0.96849	2023.17	0.98895		243	1780.25	244	2592.56
2021.11	0.96791	2021.11	0.98815		242	1545.86	243	2726.63
2019.05	0.96626	2019.05	0.98806		241	1416.03	242	2629.37
2016.99	0.96468	2016.99	0.98823		240	1561.88	241	1944.44
2014.93	0.96421	2014.93	0.98736		239	1680.71	240	2116.97
2012.87	0.96366	2012.87	0.98684		238	1386.51	239	2283.61
2010.81	0.96314	2010.81	0.98603		237	1768.37	238	2510.26
2008.75	0.96478	2008.75	0.98504		236	1847.26	237	2370.87
2006.69	0.96809	2006.69	0.9857		235	1576.29	236	2356.86
2004.63	0.97016	2004.63	0.98741		234	2142.64	235	1973.91
2002.57	0.97043	2002.57	0.98842		233	2790.24	234	3069.27
2000.51	0.96994	2000.51	0.98824		232	3100.1	233	3261.72
1998.44	0.96836	1998.44	0.98715		231	2899.06	232	4115.01
1996.38	0.96647	1996.38	0.98611		230	2069.29	231	3877.67
1994.32	0.96645	1994.32	0.98579		229	2052.06	230	3333.87
1992.26	0.96805	1992.26	0.98578		228	1868.53	229	2570.53
1990.2	0.96899	1990.2	0.98584		227	1463.25	228	2705.3
1988.14	0.96898	1988.14	0.98612		226	1643.62	227	2518.25
1986.08	0.96836	1986.08	0.98649		225	1612.79	226	2186.23
1984.02	0.96657	1984.02	0.98653		224	1568.59	225	2352.42
1981.96	0.96506	1981.96	0.98598		223	1472.91	224	2110.86
1979.9	0.96599	1979.9	0.9855		222	1679.37	223	2414.15
1977.84	0.96782	1977.84	0.98623		221	1768.77	222	2226.53
1975.78	0.96719	1975.78	0.98774		220	1395.92	221	2082.51
1973.72	0.96573	1973.72	0.98802		219	1226.17	220	1918.47
1971.66	0.96632	1971.66	0.98646		218	1658.94	219	1880.85
1969.6	0.96799	1969.6	0.98499		217	1309.78	218	2244.18
1967.54	0.96963	1967.54	0.98545		216	1434.77	217	2312.91
1965.48	0.97058	1965.48	0.98647		215	1538.58	216	2241.94
1963.42	0.97019	1963.42	0.98574		214	1328.41	215	2239.82
1961.36	0.96941	1961.36	0.9848		213	1127.45	214	2140.74
1959.3	0.9693	1959.3	0.9857		212	1276.01	213	2364.53
1957.24	0.96908	1957.24	0.98707		211	1322.53	212	2256.86
1955.18	0.96832	1955.18	0.98701		210	1604.26	211	2415.99
1953.12	0.96784	1953.12	0.98604		209	1456.26	210	2477.43
1951.06	0.96769	1951.06	0.98531		208	1446.56	209	2332.29
1949	0.96793	1949	0.98468		207	1384.17	208	2203.24
1946.94	0.96876	1946.94	0.98422		206	1414.23	207	2079.89
1944.88	0.96965	1944.88	0.98452		205	1568.13	206	2051.54
1942.82	0.96981	1942.82	0.98518		204	1225.37	205	1996.58
1940.76	0.96895	1940.76	0.98529		203	1486.61	204	1891.88
1938.7	0.96808	1938.7	0.9854		202	1367.89	203	1919.43
1936.64	0.9679	1936.64	0.98598		201	1181.41	202	2241.64
1934.58	0.96808	1934.58	0.98624		200	1427.95	201	2462.1
1932.52	0.96834	1932.52	0.98563		199	1444.4	200	2866.93
1930.46	0.96818	1930.46	0.98471		198	1652.54	199	2779.23
1928.4	0.96719	1928.4	0.98412		197	1374.15	198	2800.32
1926.34	0.96648	1926.34	0.98398		196	1282.63	197	2500.28
1924.28	0.96676	1924.28	0.98415		195	1325.37	196	2733.33
1922.22	0.96733	1922.22	0.9844		194	1521.35	195	2696.2
1920.16	0.96786	1920.16	0.98447		193	1571.39	194	2455.7
1918.09	0.96829	1918.09	0.98425		192	1496.74	193	2672.07
1916.03	0.96787	1916.03	0.9843		191	1651.02	192	2359.2
1913.97	0.96706	1913.97	0.98413		190	1611.88	191	2455.82
1911.91	0.96699	1911.91	0.98334		189	1396.34	190	1974.57
1909.85	0.96704	1909.85	0.98302		188	1355.12	189	2201.24
1907.79	0.96679	1907.79	0.98346		187	1402.86	188	2234.39
1905.73	0.96707	1905.73	0.98389		186	1544.28	187	2445.7
1903.67	0.96744	1903.67	0.98392		185	1616.41	186	2357.46
1901.61	0.96729	1901.61	0.98367		184	1392	185	2176.79
1899.55	0.96702	1899.55	0.98348		183	1309.38	184	1872.55
1897.49	0.96694	1897.49	0.98344		182	1585.49	183	2028.63
1895.43	0.9669	1895.43	0.98336		181	1227.43	182	2029.27
1893.37	0.96692	1893.37	0.98322		180	1115.63	181	2099.64
1891.31	0.96705	1891.31	0.98309		179	1217.75	180	1890.22
1889.25	0.96707	1889.25	0.98308		178	946.259	179	1786.09
1887.19	0.96713	1887.19	0.98302		177	809.484	178	1706.36
1885.13	0.96742	1885.13	0.98288		176	1263.05	177	2000.52
1883.07	0.96785	1883.07	0.98318		175	1242.44	176	2385.29
1881.01	0.96797	1881.01	0.98383		174	983.373	175	2005.34
1878.95	0.96758	1878.95	0.98411		173	996.339	174	1930.07
1876.89	0.96711	1876.89	0.98401		172	994.798	173	2204.08
1874.83	0.96693	1874.83	0.9837		171	1307.7	172	1729.41
1872.77	0.96703	1872.77	0.98312		170	2037.68	171	1948.78
1870.71	0.96705	1870.71	0.98301		169	3265.85	170	2072.67
1868.65	0.96699	1868.65	0.98351		168	4022.41	169	3068.01
1866.59	0.96724	1866.59	0.98382		167	3401.44	168	4737.7
1864.53	0.96735	1864.53	0.98381		166	2403.56	167	4739.1
1862.47	0.967	1862.47	0.98367		165	1198.48	166	3135.69
1860.41	0.96673	1860.41	0.98345		164	792.877	165	2109.42
1858.35	0.96686	1858.35	0.98333		163	782.033	164	1559.46
1856.29	0.96745	1856.29	0.98359		162	808.483	163	1885.95
1854.23	0.96825	1854.23	0.98406		161	940.596	162	1762.16
1852.17	0.96871	1852.17	0.98425		160	790.836	161	1575.81
1850.11	0.96863	1850.11	0.98403		159	853.902	160	1280.23
1848.05	0.96834	1848.05	0.98393		158	957.863	159	1507.18
1845.99	0.96802	1845.99	0.98434		157	812.145	158	1475.81
1843.93	0.96772	1843.93	0.98462		156	836.234	157	1392.3
1841.87	0.96797	1841.87	0.98406		155	960.844	156	1513.41
1839.81	0.96856	1839.81	0.98354		154	794.498	155	1655.04
1837.75	0.96876	1837.75	0.98352		153	1073.25	154	2652.32
1835.68	0.96851	1835.68	0.9836		152	1166.67	153	4057.52
1833.62	0.96838	1833.62	0.98351		151	1020.15	152	3829.83
1831.56	0.96856	1831.56	0.9835		150	833.233	151	2489.98
1829.5	0.96847	1829.5	0.98376		149	869.288	150	1953.88
1827.44	0.96815	1827.44	0.98376		148	914.146	149	1733.47
1825.38	0.9681	1825.38	0.98344		147	693.617	148	1523.73
1823.32	0.96787	1823.32	0.98322		146	715.826	147	1543.76
1821.26	0.96744	1821.26	0.98331		145	916.427	146	1642.18
1819.2	0.96751	1819.2	0.98356		144	978.671	145	1480.19
1817.14	0.96793	1817.14	0.98368		143	1053.8	144	1542.68
1815.08	0.9681	1815.08	0.98344		142	825.29	143	1308.06
1813.02	0.9681	1813.02	0.98306		141	831.232	142	1237.35
1810.96	0.96804	1810.96	0.9829		140	999.32	141	1369.41
1808.9	0.96795	1808.9	0.98273		139	1070.29	140	1474.03
1806.84	0.96798	1806.84	0.98239		138	745.238	139	1457.14
1804.78	0.96811	1804.78	0.98205		137	868.567	138	1562.16
1802.72	0.96837	1802.72	0.98182		136	873.069	137	1295.5
1800.66	0.96845	1800.66	0.98177		135	1049.1	136	1400.84
1798.6	0.96823	1798.6	0.98189		134	1032.15	135	1487.98
1796.54	0.96807	1796.54	0.98205		133	1118.41	134	1400.32
1794.48	0.96801	1794.48	0.98231		132	1016.87	133	1288.58
1792.42	0.96773	1792.42	0.9824		131	870.268	132	1402.98
1790.36	0.96747	1790.36	0.98193		130	949.54	131	1316.83
1788.3	0.96758	1788.3	0.98144		129	939.116	130	1508.9
1786.24	0.96776	1786.24	0.98137		128	1010.04	129	1371.87
1784.18	0.96792	1784.18	0.98165		127	693.017	128	1585.35
1782.12	0.96801	1782.12	0.98168		126	1095	127	1517.71
1780.06	0.96795	1780.06	0.98128		125	1158	126	1469.09
1778	0.96798	1778	0.98096		124	890.556	125	1558.22
1775.94	0.96823	1775.94	0.98096		123	980.192	124	1860.42
1773.88	0.96851	1773.88	0.98093		122	1192.62	123	1333.91
1771.82	0.96834	1771.82	0.98046		121	948.739	122	1628.87
1769.76	0.96769	1769.76	0.97968		120	855.582	121	1465.97
1767.7	0.96743	1767.7	0.9787		119	993.617	120	1619.47
1765.64	0.96756	1765.64	0.97754		118	1054.08	119	1860.96
1763.58	0.96762	1763.58	0.97632		117	1055.68	118	1583.97
1761.52	0.96759	1761.52	0.97451		116	1004.2	117	1629.05
1759.46	0.9675	1759.46	0.97229		115	839.176	116	1310.86
1757.4	0.9673	1757.4	0.97001		114	838.275	115	1246.46
1755.33	0.96711	1755.33	0.96759		113	920.828	114	1102.02
1753.27	0.96719	1753.27	0.96578		112	939.616	113	1237.01
1751.21	0.96733	1751.21	0.96465		111	1085.07	112	1375.39
1749.15	0.96718	1749.15	0.9638		110	994.498	111	1036.59
1747.09	0.96684	1747.09	0.96339		109	906.102	110	1144.18
1745.03	0.96653	1745.03	0.9636		108	906.403	109	1381.81
1742.97	0.96621	1742.97	0.96423		107	964.906	108	1193.78
1740.91	0.96598	1740.91	0.96529		106	884.174	107	1172.75
1738.85	0.96595	1738.85	0.96672		105	1011.52	106	1104.02
1736.79	0.96593	1736.79	0.9681		104	871.409	105	1262.06
1734.73	0.96563	1734.73	0.96981		103	944.298	104	1323.57
1732.67	0.96486	1732.67	0.97155		102	1147.04	103	2345.52
1730.61	0.96426	1730.61	0.97228		101	1155.12	102	4163.75
1728.55	0.96395	1728.55	0.97279		100	1170.91	101	4068.61
1726.49	0.96383	1726.49	0.97331		99	1071.59	100	2943.64
1724.43	0.96367	1724.43	0.97362		98	959.964	99	1450.54
1722.37	0.96334	1722.37	0.97389		97	972.449	98	889.116
1720.31	0.96289	1720.31	0.97414		96	987.515	97	1005.32
1718.25	0.96214	1718.25	0.97421		95	977.591	96	893.417
1716.19	0.96094	1716.19	0.97391		94	866.447	95	816.287
1714.13	0.96003	1714.13	0.97352		93	854.602	94	1137.62
1712.07	0.95941	1712.07	0.97351		92	1052.14	93	1134.81
1710.01	0.95865	1710.01	0.97352		91	1290.76	92	1059.38
1707.95	0.95762	1707.95	0.97335		90	1028.43	91	1147.76
1705.89	0.95621	1705.89	0.97315		89	849.5	90	1059.68
1703.83	0.95495	1703.83	0.97274		88	844.658	89	1152.4
1701.77	0.95363	1701.77	0.97184		87	1034.41	88	1204.28
1699.71	0.95141	1699.71	0.97098		86	893.017	87	1179.65
1697.65	0.94942	1697.65	0.97077		85	838.175	86	1035.63
1695.59	0.94736	1695.59	0.97		84	1068.35	85	1130.77
1693.53	0.94485	1693.53	0.9687		83	868.547	84	1154.76
1691.47	0.94255	1691.47	0.96772		82	1098.98	83	976.611
1689.41	0.93974	1689.41	0.96673		81	917.447	82	1072.09
1687.35	0.93691	1687.35	0.96549		80	1009.14	81	1134.03
1685.29	0.9337	1685.29	0.96375		79	693.077	80	1053.4
1683.23	0.92852	1683.23	0.96132		78	812.365	79	1249.66
1681.17	0.92457	1681.17	0.95934		77	698.659	78	1079.17
1679.11	0.92157	1679.11	0.9575		76	939.536	77	1170.37
1677.05	0.91796	1677.05	0.9554		75	771.829	76	1135.79
1674.99	0.91298	1674.99	0.95293		74	802.541	75	1382.35
1672.92	0.90824	1672.92	0.95076		73	882.933	74	1168.15
1670.86	0.9036	1670.86	0.94881		72	835.414	73	1015.21
1668.8	0.89692	1668.8	0.94612		71	976.491	72	1087.98
1666.74	0.89142	1666.74	0.94369		70	951.261	71	1302.88
1664.68	0.88741	1664.68	0.94192		69	928.451	70	1138.28
1662.62	0.88213	1662.62	0.93996		68	614.606	69	1096.32
1660.56	0.8763	1660.56	0.93789		67	714.286	68	1150.36
1658.5	0.87175	1658.5	0.93632		66	1018.55	67	937.575
1656.44	0.86823	1656.44	0.93523		65	1037.49	66	1270.19
1654.38	0.86336	1654.38	0.93375		64	1252.48	65	1114.37
1652.32	0.85337	1652.32	0.93042		63	1747.56	64	1134.17
1650.26	0.8477	1650.26	0.92839		62	2238.5	63	1262.59
1648.2	0.84372	1648.2	0.92713		61	1766.81	62	1239.8
1646.14	0.83626	1646.14	0.92463		60	1041.44	61	1119.99
1644.08	0.82967	1644.08	0.92218		59	813.345	60	1011
1642.02	0.82497	1642.02	0.92026		58	877.031	59	982.733
1639.96	0.82037	1639.96	0.91809		57	739.776	58	996.158
1637.9	0.81554	1637.9	0.91559		56	841.517	57	1211.62
1635.84	0.80771	1635.84	0.91167		55	997.759	56	1141.46
1633.78	0.79903	1633.78	0.90679		54	747.179	55	1315.79
1631.72	0.79386	1631.72	0.90307		53	951.12	54	1429.25
1629.66	0.7889	1629.66	0.89903		52	674.77	53	1390.92
1627.6	0.78261	1627.6	0.89374		51	1007.88	52	1123.31
1625.54	0.77631	1625.54	0.88803		50	732.373	51	1412.04
1623.48	0.76972	1623.48	0.88167		49	867.587	50	1561
1621.42	0.76354	1621.42	0.87538		48	714.206	49	1326.21
1619.36	0.75947	1619.36	0.87066		47	788.315	48	1461.6
1617.3	0.7548	1617.3	0.8651		46	864.306	47	1195.48
1615.24	0.74949	1615.24	0.85865		45	850.1	46	1014.81
1613.18	0.74676	1613.18	0.8547		44	750.72	45	1367.49
1611.12	0.7454	1611.12	0.85207		43	699.18	44	1398.62
1609.06	0.74483	1609.06	0.84999		42	693.978	43	983.213
1607	0.74578	1607	0.84908		41	586.815	42	1258.48
1604.94	0.74851	1604.94	0.84953		40	632.433	41	1226.03
1602.88	0.75286	1602.88	0.85129		39	604.882	40	1115.97
1600.82	0.75865	1600.82	0.85442		38	681.413	39	1108.64
1598.76	0.76562	1598.76	0.85866		37	661.265	38	1191.6
1596.7	0.77398	1596.7	0.86375		36	778.651	37	1053.78
1594.64	0.78384	1594.64	0.8694		35	434.454	36	1172.41
1592.58	0.79445	1592.58	0.8754		34	646.439	35	1375.87
1590.51	0.805	1590.51	0.88175		33	547.999	34	1051.18
1588.45	0.8155	1588.45	0.88807		32	572.729	33	1257.72
1586.39	0.82587	1586.39	0.89382		31	827.871	32	860.324
1584.33	0.83581	1584.33	0.89912		30	1181.13	31	839.556
1582.27	0.84508	1582.27	0.90426		29	1516.05	30	987.755
1580.21	0.8532	1580.21	0.90895		28	1466.23	29	1005.3
1578.15	0.86037	1578.15	0.91323		27	1197.78	28	1245.52
1576.09	0.86809	1576.09	0.91782		26	1215.85	27	1410.74
1574.03	0.87455	1574.03	0.92165		25	1167.13	26	1659.96
1571.97	0.87891	1571.97	0.92442		24	1116.69	25	1740.44
1569.91	0.88346	1569.91	0.92767		23	1176.59	24	1902.8
1567.85	0.88779	1567.85	0.93088		22	813.826	23	1801.74
1565.79	0.89115	1565.79	0.93304		21	438.555	22	1175.69
1563.73	0.89422	1563.73	0.93469		20	307.843	21	821.869
1561.67	0.89682	1561.67	0.93602		19	364.406	20	950.64
1559.61	0.89949	1559.61	0.93806		18	507.803	19	1127.63
1557.55	0.90236	1557.55	0.94106		17	651.601	18	1439.1
1555.49	0.9042	1555.49	0.94225		16	587.215	17	1470.15
1553.43	0.90608	1553.43	0.94283		15	607.823	16	1535.61
1551.37	0.90816	1551.37	0.94363		14	476.15	15	1412.79
1549.31	0.91023	1549.31	0.94492		13	449	14	1075.61
1547.25	0.91203	1547.25	0.94624		12	602.081	13	1348.56
1545.19	0.91387	1545.19	0.9473		11	638.215	12	1266.57
1543.13	0.91593	1543.13	0.9483		10	631.373	11	923.429
1541.07	0.91774	1541.07	0.94926		9	580.612	10	865.366
1539.01	0.91952	1539.01	0.95021		8	515.806	9	813.005
1536.95	0.92123	1536.95	0.95113		7	499.68	8	828.752
1534.89	0.92293	1534.89	0.95187		6	528.491	7	682.993
1532.83	0.92478	1532.83	0.95246		5	491.036	6	914.086
1530.77	0.92635	1530.77	0.95286		4	296.679	5	899.12
1528.71	0.92765	1528.71	0.95323		3	208.283	4	759.364
1526.65	0.92917	1526.65	0.95373		2	167.667	3	417.407
1524.59	0.93079	1524.59	0.95434
1522.53	0.93218	1522.53	0.95518
1520.47	0.93341	1520.47	0.95577
1518.41	0.93459	1518.41	0.95559
1516.35	0.9358	1516.35	0.95503
1514.29	0.93676	1514.29	0.95467
1512.23	0.93755	1512.23	0.95435
1510.16	0.93847	1510.16	0.95381
1508.1	0.93947	1508.1	0.95206
1506.04	0.94013	1506.04	0.94684
1503.98	0.94044	1503.98	0.94141
1501.92	0.94084	1501.92	0.93586
1499.86	0.94134	1499.86	0.9274
1497.8	0.94181	1497.8	0.9142
1495.74	0.94217	1495.74	0.89776
1493.68	0.94239	1493.68	0.8845
1491.62	0.94239	1491.62	0.87393
1489.56	0.94201	1489.56	0.86304
1487.5	0.94159	1487.5	0.85513
1485.44	0.94135	1485.44	0.85192
1483.38	0.94097	1483.38	0.85149
1481.32	0.94019	1481.32	0.85304
1479.26	0.93908	1479.26	0.8554
1477.2	0.93777	1477.2	0.8567
1475.14	0.93613	1475.14	0.85416
1473.08	0.93398	1473.08	0.84061
1471.02	0.93179	1471.02	0.8166
1468.96	0.93023	1468.96	0.79881
1466.9	0.92869	1466.9	0.79163
1464.84	0.9264	1464.84	0.79562
1462.78	0.92403	1462.78	0.80573
1460.72	0.92258	1460.72	0.81405
1458.66	0.92093	1458.66	0.82118
1456.6	0.91747	1456.6	0.83054
1454.54	0.9144	1454.54	0.84087
1452.48	0.91232	1452.48	0.8502
1450.42	0.90993	1450.42	0.85853
1448.36	0.90657	1448.36	0.86509
1446.3	0.90254	1446.3	0.86957
1444.24	0.89867	1444.24	0.87238
1442.18	0.89456	1442.18	0.87483
1440.12	0.89014	1440.12	0.87756
1438.06	0.88488	1438.06	0.88099
1436	0.87764	1436	0.88566
1433.94	0.87143	1433.94	0.88981
1431.88	0.86657	1431.88	0.89236
1429.82	0.86112	1429.82	0.89305
1427.75	0.85592	1427.75	0.89147
1425.69	0.85156	1425.69	0.88805
1423.63	0.8476	1423.63	0.88356
1421.57	0.84479	1421.57	0.87964
1419.51	0.84294	1419.51	0.87673
1417.45	0.84216	1417.45	0.87507
1415.39	0.84347	1415.39	0.87521
1413.33	0.84628	1413.33	0.87616
1411.27	0.85026	1411.27	0.87732
1409.21	0.85503	1409.21	0.87871
1407.15	0.86019	1407.15	0.88045
1405.09	0.86581	1405.09	0.88243
1403.03	0.87128	1403.03	0.88426
1400.97	0.87596	1400.97	0.88598
1398.91	0.88045	1398.91	0.8882
1396.85	0.88445	1396.85	0.8912
1394.79	0.8876	1394.79	0.89501
1392.73	0.8899	1392.73	0.89885
1390.67	0.89139	1390.67	0.90194
1388.61	0.89239	1388.61	0.9046
1386.55	0.89283	1386.55	0.90651
1384.49	0.893	1384.49	0.90684
1382.43	0.89342	1382.43	0.90529
1380.37	0.89394	1380.37	0.90199
1378.31	0.89452	1378.31	0.89922
1376.25	0.89538	1376.25	0.8996
1374.19	0.89676	1374.19	0.9025
1372.13	0.89848	1372.13	0.90494
1370.07	0.90012	1370.07	0.90622
1368.01	0.90161	1368.01	0.90768
1365.95	0.903	1365.95	0.90974
1363.89	0.90438	1363.89	0.91203
1361.83	0.90557	1361.83	0.91432
1359.77	0.90621	1359.77	0.91607
1357.71	0.90637	1357.71	0.91694
1355.65	0.90625	1355.65	0.91692
1353.59	0.90583	1353.59	0.91636
1351.53	0.90491	1351.53	0.91583
1349.47	0.90352	1349.47	0.91565
1347.41	0.90211	1347.41	0.9157
1345.34	0.90104	1345.34	0.91558
1343.28	0.90037	1343.28	0.9151
1341.22	0.9001	1341.22	0.91448
1339.16	0.90007	1339.16	0.91421
1337.1	0.90025	1337.1	0.91456
1335.04	0.90056	1335.04	0.91505
1332.98	0.90092	1332.98	0.91535
1330.92	0.90144	1330.92	0.91542
1328.86	0.9021	1328.86	0.91535
1326.8	0.90276	1326.8	0.91539
1324.74	0.90342	1324.74	0.9157
1322.68	0.90416	1322.68	0.91614
1320.62	0.90499	1320.62	0.91655
1318.56	0.90572	1318.56	0.91684
1316.5	0.90594	1316.5	0.9169
1314.44	0.90558	1314.44	0.91673
1312.38	0.90471	1312.38	0.91627
1310.32	0.90317	1310.32	0.91552
1308.26	0.90063	1308.26	0.91469
1306.2	0.89718	1306.2	0.91397
1304.14	0.89319	1304.14	0.9133
1302.08	0.88862	1302.08	0.91252
1300.02	0.8833	1300.02	0.91164
1297.96	0.87707	1297.96	0.91041
1295.9	0.8699	1295.9	0.90833
1293.84	0.86202	1293.84	0.90515
1291.78	0.85348	1291.78	0.90079
1289.72	0.84444	1289.72	0.89524
1287.66	0.83513	1287.66	0.88834
1285.6	0.82573	1285.6	0.87985
1283.54	0.81637	1283.54	0.86983
1281.48	0.80685	1281.48	0.85868
1279.42	0.79709	1279.42	0.84682
1277.36	0.78747	1277.36	0.83428
1275.3	0.77811	1275.3	0.82131
1273.24	0.76887	1273.24	0.80845
1271.18	0.75995	1271.18	0.79608
1269.12	0.75159	1269.12	0.7845
1267.06	0.74376	1267.06	0.77414
1264.99	0.73626	1264.99	0.76523
1262.93	0.72891	1262.93	0.75765
1260.87	0.72141	1260.87	0.75125
1258.81	0.7137	1258.81	0.74615
1256.75	0.70604	1256.75	0.7426
1254.69	0.6986	1254.69	0.74063
1252.63	0.69143	1252.63	0.74017
1250.57	0.68437	1250.57	0.74082
1248.51	0.67705	1248.51	0.74171
1246.45	0.66931	1246.45	0.7421
1244.39	0.66136	1244.39	0.74146
1242.33	0.65323	1242.33	0.7392
1240.27	0.64482	1240.27	0.73504
1238.21	0.63625	1238.21	0.72892
1236.15	0.62772	1236.15	0.72106
1234.09	0.6195	1234.09	0.71205
1232.03	0.61198	1232.03	0.70263
1229.97	0.60537	1229.97	0.69355
1227.91	0.59978	1227.91	0.68537
1225.85	0.59533	1225.85	0.67861
1223.79	0.5922	1223.79	0.6737
1221.73	0.59061	1221.73	0.67062
1219.67	0.59045	1219.67	0.66901
1217.61	0.59153	1217.61	0.66864
1215.55	0.59384	1215.55	0.66967
1213.49	0.59749	1213.49	0.67211
1211.43	0.60255	1211.43	0.67581
1209.37	0.60883	1209.37	0.68089
1207.31	0.61591	1207.31	0.6869
1205.25	0.62333	1205.25	0.69262
1203.19	0.6309	1203.19	0.69734
1201.13	0.63856	1201.13	0.70099
1199.07	0.64606	1199.07	0.70315
1197.01	0.65321	1197.01	0.70384
1194.95	0.66034	1194.95	0.70391
1192.89	0.66778	1192.89	0.7042
1190.83	0.6754	1190.83	0.70557
1188.77	0.68313	1188.77	0.70893
1186.71	0.69128	1186.71	0.71445
1184.65	0.69984	1184.65	0.72165
1182.58	0.70873	1182.58	0.72998
1180.52	0.71792	1180.52	0.73878
1178.46	0.72707	1178.46	0.7473
1176.4	0.73589	1176.4	0.75513
1174.34	0.74431	1174.34	0.76217
1172.28	0.75173	1172.28	0.76818
1170.22	0.7575	1170.22	0.77287
1168.16	0.76141	1168.16	0.7763
1166.1	0.76328	1166.1	0.77893
1164.04	0.76295	1164.04	0.78114
1161.98	0.76074	1161.98	0.78312
1159.92	0.75729	1159.92	0.78516
1157.86	0.75327	1157.86	0.78728
1155.8	0.74896	1155.8	0.78937
1153.74	0.7446	1153.74	0.79118
1151.68	0.74085	1151.68	0.79237
1149.62	0.73831	1149.62	0.79296
1147.56	0.73706	1147.56	0.79339
1145.5	0.73732	1145.5	0.794
1143.44	0.73959	1143.44	0.79469
1141.38	0.74357	1141.38	0.79494
1139.32	0.74839	1139.32	0.79437
1137.26	0.75363	1137.26	0.79284
1135.2	0.75863	1135.2	0.79028
1133.14	0.76275	1133.14	0.78671
1131.08	0.76602	1131.08	0.78202
1129.02	0.76833	1129.02	0.77621
1126.96	0.76977	1126.96	0.76958
1124.9	0.77109	1124.9	0.76243
1122.84	0.77255	1122.84	0.75493
1120.78	0.77397	1120.78	0.74699
1118.72	0.77565	1118.72	0.73862
1116.66	0.77791	1116.66	0.73004
1114.6	0.78067	1114.6	0.72137
1112.54	0.78354	1112.54	0.71257
1110.48	0.78628	1110.48	0.70375
1108.42	0.78865	1108.42	0.69505
1106.36	0.79021	1106.36	0.68653
1104.3	0.79086	1104.3	0.6781
1102.23	0.79099	1102.23	0.66929
1100.17	0.79069	1100.17	0.65939
1098.11	0.78973	1098.11	0.64814
1096.05	0.78805	1096.05	0.63564
1093.99	0.7859	1093.99	0.62216
1091.93	0.78383	1091.93	0.60847
1089.87	0.78199	1089.87	0.59563
1087.81	0.77966	1087.81	0.58471
1085.75	0.7763	1085.75	0.57617
1083.69	0.77176	1083.69	0.56992
1081.63	0.76569	1081.63	0.56614
1079.57	0.75787	1079.57	0.56486
1077.51	0.74861	1077.51	0.56524
1075.45	0.73883	1075.45	0.56659
1073.39	0.72976	1073.39	0.56911
1071.33	0.72193	1071.33	0.57312
1069.27	0.7154	1069.27	0.57852
1067.21	0.70971	1067.21	0.5845
1065.15	0.70375	1065.15	0.58949
1063.09	0.69674	1063.09	0.59157
1061.03	0.68867	1061.03	0.58951
1058.97	0.67957	1058.97	0.58431
1056.91	0.66929	1056.91	0.57982
1054.85	0.65808	1054.85	0.58052
1052.79	0.64634	1052.79	0.58766
1050.73	0.63464	1050.73	0.59842
1048.67	0.62368	1048.67	0.60838
1046.61	0.61358	1046.61	0.61433
1044.55	0.60398	1044.55	0.61546
1042.49	0.59476	1042.49	0.61242
1040.43	0.58588	1040.43	0.60561
1038.37	0.57751	1038.37	0.5953
1036.31	0.56975	1036.31	0.5826
1034.25	0.56256	1034.25	0.56897
1032.19	0.55633	1032.19	0.55586
1030.13	0.55099	1030.13	0.54453
1028.07	0.54609	1028.07	0.53625
1026.01	0.54185	1026.01	0.53227
1023.95	0.53902	1023.95	0.53311
1021.89	0.53832	1021.89	0.53811
1019.82	0.53999	1019.82	0.54563
1017.76	0.54358	1017.76	0.55315
1015.7	0.54789	1015.7	0.55817
1013.64	0.55137	1013.64	0.55981
1011.58	0.55273	1011.58	0.55941
1009.52	0.55133	1009.52	0.55924
1007.46	0.54724	1007.46	0.56087
1005.4	0.54101	1005.4	0.56467
1003.34	0.5334	1003.34	0.56995
1001.28	0.52507	1001.28	0.57622
999.222	0.5163	999.222	0.58417
997.162	0.50767	997.162	0.59416
995.102	0.49996	995.102	0.60562
993.042	0.49363	993.042	0.61792
990.981	0.4889	990.981	0.62993
988.921	0.48619	988.921	0.64045
986.861	0.48611	986.861	0.64911
984.801	0.48955	984.801	0.65623
982.74	0.49763	982.74	0.66275
980.68	0.51092	980.68	0.66966
978.62	0.5292	978.62	0.67741
976.56	0.55209	976.56	0.68632
974.499	0.57854	974.499	0.69665
972.439	0.60646	972.439	0.70825
970.379	0.6339	970.379	0.72064
968.319	0.65928	968.319	0.73307
966.258	0.68134	966.258	0.74468
964.198	0.69968	964.198	0.75459
962.138	0.7145	962.138	0.76212
960.078	0.72605	960.078	0.76699
958.017	0.73456	958.017	0.76909
955.957	0.74024	955.957	0.7684
953.897	0.74317	953.897	0.76519
951.837	0.74353	951.837	0.75965
949.776	0.74174	949.776	0.75177
947.716	0.73836	947.716	0.74178
945.656	0.73442	945.656	0.72991
943.596	0.73106	943.596	0.71668
941.535	0.7289	941.535	0.70337
939.475	0.72855	939.475	0.69127
937.415	0.73079	937.415	0.68123
935.355	0.73609	935.355	0.67384
933.294	0.74406	933.294	0.66911
931.234	0.75357	931.234	0.66664
929.174	0.76356	929.174	0.66601
927.114	0.77309	927.114	0.66657
925.053	0.7815	925.053	0.66758
922.993	0.78883	922.993	0.66857
920.933	0.79575	920.933	0.66931
918.873	0.80262	918.873	0.67009
916.812	0.80911	916.812	0.67111
914.752	0.81492	914.752	0.67235
912.692	0.81938	912.692	0.67418
910.632	0.82114	910.632	0.67663
908.571	0.81959	908.571	0.67945
906.511	0.81522	906.511	0.68264
904.451	0.80842	904.451	0.68635
902.391	0.79973	902.391	0.69018
900.33	0.79052	900.33	0.69337
898.27	0.78227	898.27	0.69605
896.21	0.77571	896.21	0.69849
894.15	0.77128	894.15	0.70076
892.089	0.76897	892.089	0.70324
890.029	0.76818	890.029	0.70626
887.969	0.7685	887.969	0.71034
885.909	0.76973	885.909	0.71534
883.848	0.77162	883.848	0.72044
881.788	0.77428	881.788	0.7255
879.728	0.77788	879.728	0.73067
877.667	0.78223	877.667	0.73566
875.607	0.7873	875.607	0.74066
873.547	0.7932	873.547	0.74645
871.487	0.7998	871.487	0.7533
869.426	0.80659	869.426	0.76098
867.366	0.81246	867.366	0.76893
865.306	0.81673	865.306	0.77668
863.246	0.81968	863.246	0.78406
861.185	0.82147	861.185	0.79045
859.125	0.82239	859.125	0.79542
857.065	0.82333	857.065	0.79915
855.005	0.82453	855.005	0.80164
852.944	0.82541	852.944	0.80273
850.884	0.82581	850.884	0.80235
848.824	0.82583	848.824	0.80021
846.764	0.82525	846.764	0.79596
844.703	0.82411	844.703	0.78975
842.643	0.82188	842.643	0.78158
840.583	0.81723	840.583	0.77112
838.523	0.80999	838.523	0.75795
836.462	0.80105	836.462	0.74218
834.402	0.79096	834.402	0.72518
832.342	0.78013	832.342	0.70907
830.282	0.76893	830.282	0.69531
828.221	0.75767	828.221	0.68417
826.161	0.74678	826.161	0.67535
824.101	0.73665	824.101	0.66852
822.041	0.72785	822.041	0.66308
819.98	0.72107	819.98	0.65821
817.92	0.71674	817.92	0.65396
815.86	0.71481	815.86	0.65064
813.8	0.71513	813.8	0.64813
811.739	0.71698	811.739	0.64698
809.679	0.71892	809.679	0.64771
807.619	0.71986	807.619	0.64986
805.559	0.71914	805.559	0.65305
803.498	0.71655	803.498	0.65697
801.438	0.71264	801.438	0.66101
799.378	0.70854	799.378	0.66514
797.318	0.70561	797.318	0.66922
795.257	0.70459	795.257	0.6726
793.197	0.70534	793.197	0.67553
791.137	0.70746	791.137	0.67882
789.077	0.71096	789.077	0.68262
787.016	0.7156	787.016	0.68601
784.956	0.72042	784.956	0.68859
782.896	0.72455	782.896	0.69124
780.836	0.72808	780.836	0.69454
778.775	0.73134	778.775	0.69799
776.715	0.73406	776.715	0.70137
774.655	0.73579	774.655	0.70482
772.595	0.73685	772.595	0.70749
770.534	0.73779	770.534	0.70838
768.474	0.73873	768.474	0.70739
766.414	0.73977	766.414	0.70489
764.354	0.74078	764.354	0.70094
762.293	0.74144	762.293	0.69555
760.233	0.74199	760.233	0.68992
758.173	0.74276	758.173	0.68587
756.113	0.74347	756.113	0.68434
754.052	0.74405	754.052	0.68525
751.992	0.74485	751.992	0.68793
749.932	0.74584	749.932	0.69179
747.872	0.74703	747.872	0.69672
745.811	0.74871	745.811	0.70258
743.751	0.75082	743.751	0.70931
741.691	0.7529	741.691	0.71691
739.631	0.75479	739.631	0.72508
737.57	0.75641	737.57	0.73319
735.51	0.75775	735.51	0.74056
733.45	0.7587	733.45	0.74628
731.39	0.75924	731.39	0.75004
729.329	0.75988	729.329	0.75171
727.269	0.76043	727.269	0.75017
725.209	0.76019	725.209	0.74441
723.149	0.7594	723.149	0.73622
721.088	0.75805	721.088	0.73097
719.028	0.75573	719.028	0.73321
716.968	0.75304	716.968	0.74185
714.908	0.75016	714.908	0.75171
712.847	0.74658	712.847	0.75879
710.787	0.74259	710.787	0.76263
708.727	0.73873	708.727	0.76457
706.667	0.73488	706.667	0.76536
704.606	0.73107	704.606	0.76477
702.546	0.72771	702.546	0.76251
700.486	0.72475	700.486	0.75931
698.426	0.72167	698.426	0.75615
696.365	0.71849	696.365	0.75292
694.305	0.71593	694.305	0.74968
692.245	0.71475	692.245	0.74715
690.185	0.71511	690.185	0.7455
688.124	0.71626	688.124	0.74442
686.064	0.7171	686.064	0.74446
684.004	0.71776	684.004	0.74664
681.944	0.71865	681.944	0.75051
679.883	0.71946	679.883	0.75478
677.823	0.71971	677.823	0.7594
675.763	0.71942	675.763	0.76425
673.703	0.71867	673.703	0.76843
671.642	0.71739	671.642	0.77129
669.582	0.71593	669.582	0.77271
667.522	0.71489	667.522	0.7734
665.462	0.7144	665.462	0.77446
663.401	0.71366	663.401	0.77508
661.341	0.71225	661.341	0.77472
659.281	0.71038	659.281	0.77453
657.22	0.708	657.22	0.77506
655.16	0.7053	655.16	0.77543
653.1	0.70289	653.1	0.77511
651.04	0.70003	651.04	0.77394
648.979	0.69571	648.979	0.7722
646.919	0.69005	646.919	0.77038
644.859	0.68331	644.859	0.76844
642.799	0.67576	642.799	0.76556
640.738	0.66785	640.738	0.76156
638.678	0.65962	638.678	0.75665
636.618	0.65099	636.618	0.75002
634.558	0.64276	634.558	0.74143
632.497	0.63575	632.497	0.73149
630.437	0.62949	630.437	0.72042
628.377	0.62331	628.377	0.70961
626.317	0.61681	626.317	0.70152
624.256	0.61052	624.256	0.69695
622.196	0.60555	622.196	0.69501
620.136	0.60148	620.136	0.69499
618.076	0.59716	618.076	0.69677
616.015	0.59306	616.015	0.69984
613.955	0.58929	613.955	0.7029
611.895	0.58551	611.895	0.70523
609.835	0.58275	609.835	0.70763
607.774	0.58137	607.774	0.71118
605.714	0.5806	605.714	0.7156
603.654	0.58038	603.654	0.71957
601.594	0.58074	601.594	0.72224
599.533	0.58078	599.533	0.72399
597.473	0.57971	597.473	0.72576
595.413	0.57714	595.413	0.72719
593.353	0.57264	593.353	0.72637
591.292	0.56662	591.292	0.72177
589.232	0.56017	589.232	0.7138
587.172	0.55358	587.172	0.70411
585.112	0.54751	585.112	0.69376
583.051	0.54294	583.051	0.68242
580.991	0.54003	580.991	0.67004
578.931	0.53887	578.931	0.66046
576.871	0.5392	576.871	0.65927
574.81	0.54026	574.81	0.66802
572.75	0.54193	572.75	0.68326
570.69	0.5446	570.69	0.7002
568.63	0.5479	568.63	0.71462
566.569	0.55056	566.569	0.72483
564.509	0.55179	564.509	0.73169
562.449	0.55263	562.449	0.73568
560.389	0.5534	560.389	0.73767
558.328	0.55341	558.328	0.7396
556.268	0.5531	556.268	0.74296
554.208	0.55252	554.208	0.7474
552.148	0.55112	552.148	0.75121
550.087	0.54989	550.087	0.75403
548.027	0.54938	548.027	0.75617
545.967	0.54877	545.967	0.7575
543.907	0.548	543.907	0.75854
541.846	0.54743	541.846	0.75932
539.786	0.54718	539.786	0.75942
537.726	0.54648	537.726	0.75926
535.666	0.5453	535.666	0.75903
533.605	0.54498	533.605	0.75854
531.545	0.54516	531.545	0.75864
529.485	0.54462	529.485	0.75975
527.425	0.54349	527.425	0.76141
525.364	0.54245	525.364	0.76308
523.304	0.5419	523.304	0.76452
521.244	0.54131	521.244	0.76572
519.184	0.54025	519.184	0.76606
517.123	0.53983	517.123	0.76622
515.063	0.54069	515.063	0.76769
513.003	0.54138	513.003	0.76888
510.943	0.54009	510.943	0.76905
508.882	0.53753	508.882	0.7703
506.822	0.53568	506.822	0.77163
504.762	0.53439	504.762	0.77093
502.702	0.53215	502.702	0.76972
500.641	0.52894	500.641	0.76835
498.581	0.52615	498.581	0.76503
496.521	0.52448	496.521	0.7601
494.461	0.52408	494.461	0.75545
492.4	0.5241	492.4	0.75237
490.34	0.52349	490.34	0.74998
488.28	0.52208	488.28	0.74711
486.22	0.52006	486.22	0.74509
484.159	0.51903	484.159	0.74515
482.099	0.51946	482.099	0.74596
480.039	0.51909	480.039	0.74586
477.979	0.51848	477.979	0.74471
475.918	0.51906	475.918	0.74354
473.858	0.51973	473.858	0.74374
471.798	0.51994	471.798	0.74481
469.738	0.51964	469.738	0.74542
467.677	0.51919	467.677	0.74618
465.617	0.5203	465.617	0.74723
463.557	0.52186	463.557	0.74714
461.497	0.522	461.497	0.74628
459.436	0.52148	459.436	0.74707
457.376	0.52005	457.376	0.74852
455.316	0.52038	455.316	0.74654
453.256	0.52293	453.256	0.74201
451.195	0.52451	451.195	0.73883
449.135	0.52507	449.135	0.73797
447.075	0.52397	447.075	0.73711
445.014	0.52259	445.014	0.73479
442.954	0.52338	442.954	0.73195
440.894	0.52315	440.894	0.73116
438.834	0.52096	438.834	0.73152
436.773	0.51813	436.773	0.73005
434.713	0.51508	434.713	0.72865
432.653	0.51389	432.653	0.72908
430.593	0.514	430.593	0.7282
428.532	0.51347	428.532	0.72529
426.472	0.51252	426.472	0.72299
424.412	0.5109	424.412	0.72121
422.352	0.51033	422.352	0.71809
420.291	0.51215	420.291	0.71708
418.231	0.51158	418.231	0.72131
416.171	0.50952	416.171	0.72235
414.111	0.50972	414.111	0.71978
412.05	0.51052	412.05	0.71901
409.99	0.51048	409.99	0.72044
407.93	0.50908	407.93	0.72144
405.87	0.50955	405.87	0.72284
403.809	0.51296	403.809	0.72555
401.749	0.51554	401.749	0.72951
399.689	0.51769	399.689	0.73343

## Sheet: Supplementary Fig. 5
Fig. 5b												Fig. 5c					Fig. 5d
WAC									mean	SD		XPS					FTIR
Bare TPU	99.41	100.19	97.71	98.51	99.99	98.71	95.3	98.71	98.5662	1.55019		Binding Energy (E)	Counts / s	Binding Energy (E)	Counts / s
Hydroxylated TPU	44.98	38.95	45.41	45.7	49.48	44.53	44.98	51.95	45.7475	3.80573		1203	2887.15	1202	6090.3		3996.25	0.01871	3996.25	0.02654
Before heating	84.29	87.4	86.33	82.9	78.3	84.54	85.79	86.41	84.495	2.88138		1202	2900.18	1201	5893.1		3994.32	0.01872	3994.32	0.02664
After heating	97.11	98.6	97.22	96.17	97.1	97.49	93.24	95.17	96.5125	1.65377		1201	2596.82	1200	5630.51		3992.39	0.01865	3992.39	0.02689
												1200	2653.06	1199	6002.4		3990.46	0.01864	3990.46	0.02716
												1199	2741.82	1198	6003.68		3988.53	0.01872	3988.53	0.02731
												1198	3117.67	1197	5911.9		3986.6	0.01878	3986.6	0.02726
												1197	3495.88	1196	6280.83		3984.67	0.01876	3984.67	0.02708
												1196	2966.03	1195	5904.94		3982.75	0.01868	3982.75	0.02692
												1195	2416.71	1194	6215.33		3980.82	0.01857	3980.82	0.02686
												1194	2663.33	1193	5985.13		3978.89	0.01854	3978.89	0.02684
												1193	3023.27	1192	6200.14		3976.96	0.01867	3976.96	0.02683
												1192	3103.4	1191	6088.08		3975.03	0.0188	3975.03	0.02686
												1191	3190.12	1190	6105.24		3973.1	0.0188	3973.1	0.02685
												1190	3206.9	1189	6201.62		3971.17	0.01873	3971.17	0.02673
												1189	2610.78	1188	6264.13		3969.24	0.01863	3969.24	0.0266
												1188	2914.39	1187	6441.92		3967.32	0.01856	3967.32	0.02652
												1187	2928.39	1186	6565.83		3965.39	0.01855	3965.39	0.02651
												1186	3130.15	1185	6353.76		3963.46	0.01854	3963.46	0.02641
												1185	2879.81	1184	6686.87		3961.53	0.01853	3961.53	0.02628
												1184	3031.71	1183	5969.93		3959.6	0.01857	3959.6	0.02627
												1183	2967.33	1182	5939.14		3957.67	0.01858	3957.67	0.0263
												1182	2721.89	1181	6610.92		3955.74	0.01853	3955.74	0.02627
												1181	3123.11	1180	6543.4		3953.82	0.01837	3953.82	0.02629
												1180	3155	1179	5875.75		3951.89	0.01811	3951.89	0.02635
												1179	2994.16	1178	6188.14		3949.96	0.01803	3949.96	0.02633
												1178	3305.94	1177	7059.36		3948.03	0.01832	3948.03	0.02625
												1177	3181.93	1176	6957.22		3946.1	0.01858	3946.1	0.02618
												1176	3084.95	1175	6219.09		3944.17	0.01853	3944.17	0.02615
												1175	2635.55	1174	5810.36		3942.24	0.01843	3942.24	0.02622
												1174	2983.07	1173	6744.08		3940.31	0.01845	3940.31	0.02631
												1173	2775.73	1172	5944.22		3938.39	0.01843	3938.39	0.02633
												1172	3122.37	1171	5966.97		3936.46	0.01833	3936.46	0.02631
												1171	3465.47	1170	5710.12		3934.53	0.01827	3934.53	0.02627
												1170	3212	1169	6206.8		3932.6	0.01836	3932.6	0.02626
												1169	3008.7	1168	6215.95		3930.67	0.01853	3930.67	0.02634
												1168	2895.1	1167	6105.18		3928.74	0.01858	3928.74	0.02641
												1167	2922.61	1166	7067.71		3926.81	0.01849	3926.81	0.02632
												1166	2741.06	1165	6789.2		3924.88	0.01844	3924.88	0.02616
												1165	3067.73	1164	6319.51		3922.96	0.01863	3922.96	0.02616
												1164	3151.08	1163	6439.08		3921.03	0.01892	3921.03	0.02621
												1163	3138.2	1162	6720.69		3919.1	0.01915	3919.1	0.02616
												1162	3028.83	1161	6412.12		3917.17	0.01919	3917.17	0.02619
												1161	2950.54	1160	6659.68		3915.24	0.01898	3915.24	0.02637
												1160	2656.18	1159	6794.44		3913.31	0.01875	3913.31	0.02643
												1159	2809.22	1158	6117.81		3911.38	0.01864	3911.38	0.02636
												1158	3291.38	1157	6912.61		3909.46	0.01857	3909.46	0.02619
												1157	3308.68	1156	6515.37		3907.53	0.01847	3907.53	0.02585
												1156	3095.88	1155	6627.79		3905.6	0.01844	3905.6	0.02544
												1155	3204.44	1154	6383.23		3903.67	0.0186	3903.67	0.02529
												1154	3107.5	1153	6590.4		3901.74	0.01872	3901.74	0.02545
												1153	3078.65	1152	6471.87		3899.81	0.01873	3899.81	0.02578
												1152	2915.03	1151	7068.15		3897.88	0.01879	3897.88	0.02615
												1151	2975.81	1150	6860.18		3895.95	0.01882	3895.95	0.02627
												1150	2886.75	1149	6776.53		3894.03	0.01883	3894.03	0.02609
												1149	2994.02	1148	6565.87		3892.1	0.01889	3892.1	0.02589
												1148	3145.58	1147	6834.57		3890.17	0.01877	3890.17	0.02591
												1147	3282.65	1146	6568.81		3888.24	0.01849	3888.24	0.02586
												1146	2896.16	1145	6705.2		3886.31	0.01838	3886.31	0.02571
												1145	3103.42	1144	6241.76		3884.38	0.01852	3884.38	0.02566
												1144	3083.95	1143	6561.26		3882.45	0.01863	3882.45	0.02555
												1143	3327.19	1142	6956.58		3880.52	0.01877	3880.52	0.02554
												1142	3071.89	1141	6375.09		3878.6	0.01892	3878.6	0.02573
												1141	3280.33	1140	6671.23		3876.67	0.01888	3876.67	0.02569
												1140	3182.83	1139	6906.38		3874.74	0.01881	3874.74	0.02548
												1139	3441.88	1138	6741.26		3872.81	0.0187	3872.81	0.02541
												1138	2964.89	1137	7225.67		3870.88	0.01843	3870.88	0.02558
												1137	3412.26	1136	6347.5		3868.95	0.01839	3868.95	0.02573
												1136	3457.08	1135	6907.5		3867.02	0.01853	3867.02	0.02549
												1135	3134.01	1134	6967.25		3865.1	0.01854	3865.1	0.0251
												1134	3360.92	1133	7233.23		3863.17	0.01844	3863.17	0.02508
												1133	3178.89	1132	7006.88		3861.24	0.01824	3861.24	0.02521
												1132	3367.11	1131	6832.27		3859.31	0.01802	3859.31	0.02509
												1131	3561.36	1130	6557.86		3857.38	0.01784	3857.38	0.02484
												1130	3475.19	1129	7487.88		3855.45	0.01758	3855.45	0.02464
												1129	3708.64	1128	6697.42		3853.52	0.0175	3853.52	0.02477
												1128	3515.35	1127	6781.13		3851.59	0.01813	3851.59	0.02525
												1127	3494.54	1126	7639.5		3849.67	0.01842	3849.67	0.02547
												1126	3089.56	1125	7097.28		3847.74	0.01832	3847.74	0.02542
												1125	3437.64	1124	6838.8		3845.81	0.01816	3845.81	0.0252
												1124	3257.28	1123	7223.29		3843.88	0.01807	3843.88	0.02494
												1123	3317.19	1122	7177.97		3841.95	0.018	3841.95	0.02485
												1122	3030.45	1121	7203.14		3840.02	0.01787	3840.02	0.02502
												1121	3385.93	1120	7432.23		3838.09	0.01779	3838.09	0.02529
												1120	3387.8	1119	7336.45		3836.17	0.01785	3836.17	0.02535
												1119	3178.53	1118	6732.17		3834.24	0.01789	3834.24	0.02516
												1118	3525.97	1117	7047.92		3832.31	0.018	3832.31	0.02501
												1117	3220.47	1116	7166.97		3830.38	0.01815	3830.38	0.02505
												1116	3272.75	1115	6659.32		3828.45	0.01819	3828.45	0.02506
												1115	3396.2	1114	7026.39		3826.52	0.01814	3826.52	0.02493
												1114	3393.58	1113	7198.54		3824.59	0.01811	3824.59	0.02488
												1113	2850.7	1112	7419.57		3822.66	0.01831	3822.66	0.02494
												1112	3069.31	1111	7029.89		3820.74	0.01878	3820.74	0.02521
												1111	2942.14	1110	7258.9		3818.81	0.0187	3818.81	0.02539
												1110	2912.4	1109	7442.74		3816.88	0.01823	3816.88	0.02521
												1109	3183.83	1108	7088.96		3814.95	0.01815	3814.95	0.02504
												1108	3459.02	1107	7185.63		3813.02	0.01827	3813.02	0.02507
												1107	3406.3	1106	7517.99		3811.09	0.01821	3811.09	0.02508
												1106	3672.21	1105	7730.03		3809.16	0.018	3809.16	0.02493
												1105	3451.9	1104	7036.75		3807.23	0.01786	3807.23	0.02469
												1104	3258.96	1103	7100.48		3805.31	0.01783	3805.31	0.02459
												1103	3242.2	1102	6387.9		3803.38	0.01765	3803.38	0.02457
												1102	3081.59	1101	7294.22		3801.45	0.01756	3801.45	0.02472
												1101	3126.19	1100	7367.49		3799.52	0.0178	3799.52	0.02482
												1100	2839.6	1099	6633.93		3797.59	0.01794	3797.59	0.02462
												1099	3591.98	1098	7273.35		3795.66	0.01795	3795.66	0.02436
												1098	3449.74	1097	7355.88		3793.73	0.01785	3793.73	0.02423
												1097	3400.22	1096	7240.4		3791.81	0.01766	3791.81	0.02418
												1096	3461.28	1095	7100.86		3789.88	0.01751	3789.88	0.02416
												1095	3507.04	1094	7267.83		3787.95	0.01747	3787.95	0.02419
												1094	3284.25	1093	7018.77		3786.02	0.01756	3786.02	0.02427
												1093	3437.82	1092	6742.1		3784.09	0.01766	3784.09	0.02429
												1092	3487.6	1091	7072.29		3782.16	0.0176	3782.16	0.02415
												1091	3365.01	1090	6673.91		3780.23	0.01758	3780.23	0.02404
												1090	2951.36	1089	7394.32		3778.3	0.01774	3778.3	0.02418
												1089	3202.18	1088	7384.47		3776.38	0.01778	3776.38	0.02429
												1088	3345.72	1087	7870.89		3774.45	0.01765	3774.45	0.0243
												1087	3095.72	1086	7502.56		3772.52	0.01747	3772.52	0.02429
												1086	2999.96	1085	6906.38		3770.59	0.0174	3770.59	0.02423
												1085	3106.78	1084	7364.93		3768.66	0.0176	3768.66	0.02411
												1084	3586.75	1083	6864.29		3766.73	0.01778	3766.73	0.02403
												1083	3362.06	1082	7505.34		3764.8	0.01777	3764.8	0.0241
												1082	3013.17	1081	7502.28		3762.87	0.0175	3762.87	0.02418
												1081	3523.49	1080	7628.97		3760.95	0.01714	3760.95	0.02401
												1080	3475.89	1079	7508.12		3759.02	0.0171	3759.02	0.02376
												1079	3398.98	1078	8102.38		3757.09	0.01735	3757.09	0.02381
												1078	3392.26	1077	6980.39		3755.16	0.01739	3755.16	0.02393
												1077	3050.88	1076	6994.14		3753.23	0.01722	3753.23	0.02392
												1076	3503.3	1075	7023.83		3751.3	0.01728	3751.3	0.02394
												1075	3099.38	1074	7244.26		3749.37	0.01762	3749.37	0.02414
												1074	3052.34	1073	7371.67		3747.45	0.01755	3747.45	0.02424
												1073	3430.47	1072	7335.29		3745.52	0.01735	3745.52	0.02423
												1072	3239.74	1071	7734.55		3743.59	0.01749	3743.59	0.02421
												1071	3177.49	1070	8142.42		3741.66	0.01773	3741.66	0.02422
												1070	3506.36	1069	8045.76		3739.73	0.01791	3739.73	0.02414
												1069	3372.83	1068	7441		3737.8	0.01814	3737.8	0.02401
												1068	3781.43	1067	7652.58		3735.87	0.01834	3735.87	0.02406
												1067	3560.38	1066	7541.62		3733.94	0.01834	3733.94	0.02422
												1066	3267.15	1065	7196.54		3732.02	0.01834	3732.02	0.02438
												1065	3510.12	1064	7818.19		3730.09	0.01836	3730.09	0.02453
												1064	3665.91	1063	7283.63		3728.16	0.01824	3728.16	0.02444
												1063	3488.56	1062	7004.38		3726.23	0.01795	3726.23	0.02409
												1062	3765.11	1061	7092.86		3724.3	0.01771	3724.3	0.02385
												1061	3630.97	1060	7874.59		3722.37	0.01767	3722.37	0.02389
												1060	3650.44	1059	7302.26		3720.44	0.01766	3720.44	0.02396
												1059	3270.99	1058	7388.4		3718.51	0.01754	3718.51	0.02389
												1058	3395.3	1057	8005.42		3716.59	0.01737	3716.59	0.02364
												1057	3439.26	1056	7792.16		3714.66	0.01722	3714.66	0.02324
												1056	3606.98	1055	8118.79		3712.73	0.01713	3712.73	0.02301
												1055	3419.63	1054	7644.32		3710.8	0.01728	3710.8	0.02342
												1054	3313.79	1053	7434.61		3708.87	0.01747	3708.87	0.02375
												1053	3206.86	1052	7776.91		3706.94	0.01755	3706.94	0.02361
												1052	3508.54	1051	7770.69		3705.01	0.01756	3705.01	0.02343
												1051	3725.95	1050	7964.79		3703.09	0.01741	3703.09	0.02333
												1050	3427.53	1049	7601.48		3701.16	0.01713	3701.16	0.02342
												1049	3220.77	1048	7981.95		3699.23	0.01688	3699.23	0.0235
												1048	3225.99	1047	8009.36		3697.3	0.01667	3697.3	0.02336
												1047	3499.26	1046	7596.62		3695.37	0.01647	3695.37	0.02316
												1046	3727.37	1045	7866.97		3693.44	0.01632	3693.44	0.02297
												1045	3737.96	1044	8165.41		3691.51	0.01628	3691.51	0.02271
												1044	3906.06	1043	7861.54		3689.58	0.01638	3689.58	0.02262
												1043	3459.88	1042	8837.19		3687.66	0.01652	3687.66	0.02301
												1042	3599.38	1041	8381.73		3685.73	0.01646	3685.73	0.02341
												1041	3714.73	1040	8612.75		3683.8	0.01637	3683.8	0.02368
												1040	3888.48	1039	8219.13		3681.87	0.01649	3681.87	0.02398
												1039	3756.28	1038	8546.88		3679.94	0.0169	3679.94	0.02451
												1038	3095.96	1037	8264.29		3678.01	0.0175	3678.01	0.02526
												1037	2886.65	1036	8579.93		3676.08	0.01797	3676.08	0.02542
												1036	3388.5	1035	7967.69		3674.16	0.0176	3674.16	0.02432
												1035	3697.14	1034	7943.54		3672.23	0.01684	3672.23	0.02324
												1034	3519.31	1033	7857.08		3670.3	0.01637	3670.3	0.02293
												1033	4008.66	1032	8515.25		3668.37	0.01638	3668.37	0.02355
												1032	3825.59	1031	8555.58		3666.44	0.01638	3666.44	0.02395
												1031	3365.23	1030	8221.27		3664.51	0.0163	3664.51	0.02395
												1030	3588.78	1029	8095.38		3662.58	0.01627	3662.58	0.02386
												1029	3786.57	1028	8307.02		3660.65	0.01621	3660.65	0.0238
												1028	3863.41	1027	8829.57		3658.73	0.01607	3658.73	0.02384
												1027	3559.84	1026	8760.5		3656.8	0.0162	3656.8	0.02421
												1026	3636.45	1025	8595.02		3654.87	0.01661	3654.87	0.02481
												1025	3505.34	1024	8453.96		3652.94	0.01685	3652.94	0.02511
												1024	3582.11	1023	8300.84		3651.01	0.01708	3651.01	0.02513
												1023	3714.07	1022	8698.46		3649.08	0.01752	3649.08	0.02561
												1022	3965.13	1021	8671.91		3647.15	0.01745	3647.15	0.02635
												1021	3843.12	1020	8023.03		3645.22	0.01708	3645.22	0.02645
												1020	4206.98	1019	8842.42		3643.3	0.01686	3643.3	0.02651
												1019	4193.46	1018	8653.52		3641.37	0.01682	3641.37	0.02687
												1018	3382.87	1017	9220.59		3639.44	0.01683	3639.44	0.02734
												1017	3998.8	1016	9230.39		3637.51	0.01677	3637.51	0.02761
												1016	3874.67	1015	8640.22		3635.58	0.01675	3635.58	0.02768
												1015	3761.78	1014	8645.36		3633.65	0.01686	3633.65	0.02761
												1014	3660.4	1013	9332.71		3631.72	0.01698	3631.72	0.0276
												1013	4092.96	1012	8655.52		3629.8	0.01707	3629.8	0.02823
												1012	4030.07	1011	8986.91		3627.87	0.01741	3627.87	0.02925
												1011	3849.12	1010	8461.66		3625.94	0.01761	3625.94	0.0295
												1010	4225.09	1009	9180.65		3624.01	0.01755	3624.01	0.02945
												1009	4551.16	1008	8759.1		3622.08	0.01733	3622.08	0.02942
												1008	4479.91	1007	8891.9		3620.15	0.01716	3620.15	0.02961
												1007	3966.05	1006	8782.09		3618.22	0.01746	3618.22	0.03012
												1006	4642.1	1005	8420.89		3616.29	0.01796	3616.29	0.03053
												1005	4148.66	1004	9149.7		3614.37	0.01827	3614.37	0.03085
												1004	3855.36	1003	9804.58		3612.44	0.01852	3612.44	0.03143
												1003	4169.09	1002	9338.36		3610.51	0.01875	3610.51	0.03209
												1002	4253.68	1001	9409.76		3608.58	0.01901	3608.58	0.03261
												1001	3864.93	1000	10364.9		3606.65	0.01921	3606.65	0.03309
												1000	4102.86	999	9781.19		3604.72	0.01917	3604.72	0.03349
												999	4440.54	998	10293.1		3602.79	0.01903	3602.79	0.0337
												998	4334.31	997	9233.43		3600.86	0.01893	3600.86	0.03382
												997	4292.56	996	9180.55		3598.94	0.01872	3598.94	0.03404
												996	4226.69	995	9433.13		3597.01	0.01834	3597.01	0.03422
												995	4059.32	994	8573.83		3595.08	0.01799	3595.08	0.03431
												994	3997.6	993	8832.25		3593.15	0.01781	3593.15	0.03438
												993	4174.49	992	8981.67		3591.22	0.0176	3591.22	0.03429
												992	4221.65	991	8839.84		3589.29	0.01728	3589.29	0.03411
												991	4434.09	990	7927.81		3587.36	0.01709	3587.36	0.03438
												990	4613.71	989	8764.85		3585.44	0.01706	3585.44	0.03492
												989	3931.93	988	8635.69		3583.51	0.01689	3583.51	0.03523
												988	4185.47	987	8704.2		3581.58	0.0167	3581.58	0.03554
												987	4370.79	986	9067.81		3579.65	0.01661	3579.65	0.03602
												986	4267.25	985	8134.51		3577.72	0.0166	3577.72	0.0365
												985	4483.61	984	8981.05		3575.79	0.01658	3575.79	0.03681
												984	4680.91	983	8966.61		3573.86	0.0165	3573.86	0.03702
												983	4239.16	982	9097.52		3571.93	0.01639	3571.93	0.03721
												982	4568.41	981	9485.31		3570.01	0.01628	3570.01	0.03743
												981	4686.11	980	10179.5		3568.08	0.01634	3568.08	0.03775
												980	4439.04	979	10892.6		3566.15	0.01683	3566.15	0.03816
												979	5012.97	978	10932.4		3564.22	0.0171	3564.22	0.03856
												978	4725.99	977	10532.1		3562.29	0.01691	3562.29	0.039
												977	4866.51	976	9840.86		3560.36	0.01669	3560.36	0.03948
												976	4837.37	975	9253.32		3558.43	0.01657	3558.43	0.03994
												975	4707.58	974	8773.31		3556.51	0.0165	3556.51	0.04033
												974	4313.91	973	8702.82		3554.58	0.01646	3554.58	0.0406
												973	4691.4	972	8853.44		3552.65	0.01645	3552.65	0.04085
												972	4201.84	971	8056.32		3550.72	0.01645	3550.72	0.04114
												971	4083.47	970	8188.8		3548.79	0.0165	3548.79	0.04139
												970	3857.68	969	7667.77		3546.86	0.01663	3546.86	0.04153
												969	3966.43	968	6805.88		3544.93	0.01667	3544.93	0.0418
												968	3933.59	967	6745.78		3543	0.01651	3543	0.04236
												967	3794.26	966	6834.35		3541.08	0.01634	3541.08	0.04289
												966	3564.91	965	6138.16		3539.15	0.01627	3539.15	0.04327
												965	3596.62	964	5982.35		3537.22	0.0163	3537.22	0.04359
												964	3499.92	963	6238.04		3535.29	0.01637	3535.29	0.04383
												963	3834.49	962	6078.21		3533.36	0.01642	3533.36	0.04406
												962	3704.04	961	5825.17		3531.43	0.0165	3531.43	0.04439
												961	3806.58	960	6101.24		3529.5	0.01674	3529.5	0.04481
												960	3140.18	959	6163.81		3527.57	0.01701	3527.57	0.04523
												959	3774.97	958	6464.33		3525.65	0.01708	3525.65	0.04564
												958	3806.18	957	6360.38		3523.72	0.01701	3523.72	0.04603
												957	3723.13	956	6059.08		3521.79	0.01692	3521.79	0.04627
												956	3312.16	955	5859.18		3519.86	0.01683	3519.86	0.04639
												955	3772.63	954	5627.57		3517.93	0.01677	3517.93	0.04654
												954	3851.56	953	6177.99		3516	0.01674	3516	0.04679
												953	3794.28	952	5982.35		3514.07	0.01678	3514.07	0.04718
												952	3797.38	951	6460.14		3512.15	0.01689	3512.15	0.04759
												951	3528.73	950	6277.55		3510.22	0.01693	3510.22	0.04791
												950	3956.68	949	6425.45		3508.29	0.01691	3508.29	0.04815
												949	3467.39	948	6615.33		3506.36	0.01694	3506.36	0.04836
												948	3967.99	947	6278.07		3504.43	0.01701	3504.43	0.04851
												947	3287.43	946	6330.17		3502.5	0.01708	3502.5	0.04868
												946	3732.73	945	6416.07		3500.57	0.0171	3500.57	0.04897
												945	4030.41	944	6305.64		3498.64	0.01706	3498.64	0.04925
												944	3805.46	943	6140.88		3496.72	0.01705	3496.72	0.04944
												943	3666.71	942	6029.27		3494.79	0.0171	3494.79	0.04963
												942	3335.35	941	6140.32		3492.86	0.01715	3492.86	0.04981
												941	3955.12	940	6815.39		3490.93	0.01719	3490.93	0.04999
												940	3786.69	939	6583.33		3489	0.01714	3489	0.05026
												939	3742.32	938	6334.65		3487.07	0.01695	3487.07	0.05055
												938	4123.89	937	7181.09		3485.14	0.01684	3485.14	0.05079
												937	4466.51	936	6797.82		3483.21	0.01697	3483.21	0.05101
												936	3908.98	935	5694.44		3481.29	0.01717	3481.29	0.05124
												935	3562.32	934	5696.1		3479.36	0.01724	3479.36	0.05136
												934	3408.04	933	6059.14		3477.43	0.01717	3477.43	0.05143
												933	3699.52	932	6630.91		3475.5	0.01705	3475.5	0.0516
												932	4096.46	931	6518.83		3473.57	0.01702	3473.57	0.05183
												931	3625.81	930	6321.27		3471.64	0.0171	3471.64	0.05203
												930	3744.88	929	5974.21		3469.71	0.01719	3469.71	0.05221
												929	3806.42	928	6970.13		3467.79	0.01718	3467.79	0.05239
												928	3454.22	927	6586.09		3465.86	0.01717	3465.86	0.05254
												927	3917.53	926	5964.19		3463.93	0.01725	3463.93	0.05262
												926	3974.45	925	6895.36		3462	0.01733	3462	0.0527
												925	3902.48	924	6733.01		3460.07	0.01731	3460.07	0.05291
												924	3668.03	923	6772.15		3458.14	0.0172	3458.14	0.05313
												923	3900.54	922	6591.6		3456.21	0.01713	3456.21	0.05328
												922	4001.44	921	6567.35		3454.28	0.01716	3454.28	0.05345
												921	3851.06	920	6751.52		3452.36	0.01728	3452.36	0.05367
												920	4190.2	919	6728.81		3450.43	0.01741	3450.43	0.05377
												919	3508.38	918	7423.77		3448.5	0.01749	3448.5	0.05372
												918	4284.71	917	6745.3		3446.57	0.01755	3446.57	0.05372
												917	3962.61	916	7101.08		3444.64	0.01752	3444.64	0.05385
												916	3569.93	915	6708.54		3442.71	0.01748	3442.71	0.05402
												915	3680.51	914	6725.55		3440.78	0.01753	3440.78	0.05412
												914	3875.07	913	6807.3		3438.85	0.01756	3438.85	0.05416
												913	3543.24	912	6883.67		3436.93	0.01749	3436.93	0.05423
												912	3080.69	911	6919.13		3435	0.01747	3435	0.05438
												911	3552.2	910	6420.71		3433.07	0.01755	3433.07	0.05448
												910	4009.64	909	6207.62		3431.14	0.01761	3431.14	0.05449
												909	3814.39	908	6475.93		3429.21	0.01763	3429.21	0.05446
												908	4115.99	907	6565.49		3427.28	0.01765	3427.28	0.05439
												907	3744.3	906	6865.41		3425.35	0.01765	3425.35	0.05434
												906	3466.05	905	6628.13		3423.43	0.01765	3423.43	0.05439
												905	3945.3	904	6733.29		3421.5	0.01764	3421.5	0.05448
												904	4145	903	6032.79		3419.57	0.0176	3419.57	0.05461
												903	4087.39	902	6841.9		3417.64	0.01751	3417.64	0.05469
												902	3631.21	901	6590.88		3415.71	0.0174	3415.71	0.05465
												901	4310.3	900	6138.42		3413.78	0.01732	3413.78	0.05459
												900	4109.66	899	6727.41		3411.85	0.01727	3411.85	0.05464
												899	3955.38	898	7349.22		3409.92	0.01725	3409.92	0.05474
												898	4666.75	897	6962.99		3408	0.01726	3408	0.05475
												897	4006.1	896	6980.01		3406.07	0.0173	3406.07	0.05469
												896	3618.47	895	7327.19		3404.14	0.01733	3404.14	0.05458
												895	4032.67	894	6800.32		3402.21	0.01728	3402.21	0.05446
												894	3747.42	893	7249.32		3400.28	0.0172	3400.28	0.05439
												893	4152.16	892	6483.39		3398.35	0.01718	3398.35	0.05438
												892	4746.96	891	7294.3		3396.42	0.01723	3396.42	0.05443
												891	4319.13	890	7180.71		3394.5	0.01728	3394.5	0.05455
												890	4113.59	889	6571.29		3392.57	0.01732	3392.57	0.05455
												889	3947.12	888	7148.2		3390.64	0.01735	3390.64	0.05444
												888	4010.22	887	6944.66		3388.71	0.01739	3388.71	0.05446
												887	4333.65	886	6488.98		3386.78	0.01743	3386.78	0.05453
												886	3952.06	885	6831.53		3384.85	0.01748	3384.85	0.05443
												885	3843.24	884	6849.44		3382.92	0.01747	3382.92	0.05427
												884	4250.54	883	6786.41		3380.99	0.0174	3380.99	0.05422
												883	4133.93	882	6641.98		3379.07	0.01733	3379.07	0.0543
												882	4467.93	881	6932.47		3377.14	0.01733	3377.14	0.05439
												881	4077.07	880	7494.5		3375.21	0.0174	3375.21	0.05435
												880	4173.73	879	6936.19		3373.28	0.01751	3373.28	0.05422
												879	4181.51	878	6831.81		3371.35	0.01761	3371.35	0.05414
												878	4090.96	877	7034.63		3369.42	0.01749	3369.42	0.05413
												877	4033.67	876	7379.09		3367.49	0.01719	3367.49	0.05412
												876	3832.65	875	6968.79		3365.56	0.01704	3365.56	0.05407
												875	4299.02	874	6788.44		3363.64	0.01712	3363.64	0.05399
												874	3850.84	873	7526.29		3361.71	0.01716	3361.71	0.05394
												873	3982.43	872	7051.48		3359.78	0.01711	3359.78	0.05389
												872	4179.95	871	7028.31		3357.85	0.01707	3357.85	0.05374
												871	3885.07	870	6989.38		3355.92	0.0171	3355.92	0.05357
												870	4480.73	869	6920.23		3353.99	0.01717	3353.99	0.05354
												869	3826.21	868	7161.22		3352.06	0.01721	3352.06	0.05362
												868	3794.78	867	6915.73		3350.14	0.01721	3350.14	0.05366
												867	4518.21	866	7099.76		3348.21	0.01729	3348.21	0.05365
												866	3846.22	865	7206.8		3346.28	0.01737	3346.28	0.05366
												865	4580.91	864	7513.33		3344.35	0.01731	3344.35	0.0536
												864	3853.88	863	7956.46		3342.42	0.01719	3342.42	0.05345
												863	4026.33	862	7239.18		3340.49	0.01717	3340.49	0.05334
												862	3875.03	861	7791.28		3338.56	0.01723	3338.56	0.05332
												861	3899.64	860	7648.24		3336.63	0.01729	3336.63	0.05332
												860	3894.02	859	7711.78		3334.71	0.01733	3334.71	0.05328
												859	3941	858	7720.15		3332.78	0.01738	3332.78	0.05314
												858	4433.27	857	6904.24		3330.85	0.01739	3330.85	0.05289
												857	4464.79	856	6754.82		3328.92	0.01735	3328.92	0.05268
												856	4890.5	855	7176.61		3326.99	0.01732	3326.99	0.0527
												855	4002.98	854	7644.1		3325.06	0.01739	3325.06	0.05277
												854	3716.53	853	6912.99		3323.13	0.01751	3323.13	0.05273
												853	3745.98	852	6664.99		3321.2	0.01751	3321.2	0.05267
												852	4559.24	851	6687.33		3319.28	0.01742	3319.28	0.05265
												851	4759.6	850	7096.96		3317.35	0.01741	3317.35	0.0526
												850	4450.62	849	7365.67		3315.42	0.01742	3315.42	0.05245
												849	4097.72	848	7030.73		3313.49	0.01729	3313.49	0.05224
												848	4591.68	847	8056.94		3311.56	0.01715	3311.56	0.05204
												847	4100.48	846	7204.2		3309.63	0.01716	3309.63	0.05191
												846	4355.38	845	7463.23		3307.7	0.01729	3307.7	0.05182
												845	4281.53	844	7286.57		3305.78	0.01739	3305.78	0.05173
												844	4382.33	843	7434.81		3303.85	0.01737	3303.85	0.05163
												843	4463.87	842	6930.83		3301.92	0.01729	3301.92	0.0515
												842	4307.9	841	7910.22		3299.99	0.01725	3299.99	0.05134
												841	3965.93	840	7312.22		3298.06	0.01726	3298.06	0.0512
												840	3934.39	839	7127.27		3296.13	0.01727	3296.13	0.05104
												839	3899.34	838	7601.26		3294.2	0.01728	3294.2	0.05083
												838	4416.15	837	7925.71		3292.27	0.01728	3292.27	0.05065
												837	4406.96	836	7254.16		3290.35	0.0173	3290.35	0.05061
												836	4041.76	835	7645.12		3288.42	0.01738	3288.42	0.05064
												835	4282.37	834	7940.86		3286.49	0.01747	3286.49	0.05057
												834	4366.99	833	7523.75		3284.56	0.01748	3284.56	0.05032
												833	4459.26	832	8013.83		3282.63	0.0174	3282.63	0.05004
												832	4413.29	831	7517.69		3280.7	0.01736	3280.7	0.04984
												831	3827.35	830	7501.6		3278.77	0.0174	3278.77	0.0497
												830	4052.78	829	7608.38		3276.84	0.01749	3276.84	0.04947
												829	3973.17	828	7868.29		3274.92	0.01758	3274.92	0.0492
												828	3941.62	827	7469.97		3272.99	0.01766	3272.99	0.04901
												827	4555.4	826	7773.55		3271.06	0.01773	3271.06	0.04892
												826	4545.86	825	6703.4		3269.13	0.01774	3269.13	0.04888
												825	4402.98	824	7679.67		3267.2	0.01765	3267.2	0.04878
												824	4441.54	823	7296.76		3265.27	0.01752	3265.27	0.04845
												823	4195.18	822	6965.23		3263.34	0.01746	3263.34	0.04807
												822	4192.9	821	7091.6		3261.42	0.01744	3261.42	0.04787
												821	4479.67	820	7546.4		3259.49	0.01741	3259.49	0.04778
												820	4583.89	819	7598.68		3257.56	0.0174	3257.56	0.04765
												819	4264.69	818	6908.04		3255.63	0.01744	3255.63	0.04744
												818	4652.44	817	7590.66		3253.7	0.01742	3253.7	0.04721
												817	4069.85	816	7467.93		3251.77	0.01726	3251.77	0.04699
												816	4159.9	815	7989.2		3249.84	0.01714	3249.84	0.04676
												815	4166.55	814	7473.57		3247.91	0.01715	3247.91	0.04653
												814	4513.19	813	7612.48		3245.99	0.01719	3245.99	0.04637
												813	4385.63	812	7474.65		3244.06	0.01719	3244.06	0.04626
												812	4557.74	811	7211.7		3242.13	0.01719	3242.13	0.04607
												811	4296.08	810	7259.74		3240.2	0.01724	3240.2	0.04585
												810	4306.34	809	7567.45		3238.27	0.0173	3238.27	0.04566
												809	4738.74	808	7834.89		3236.34	0.01725	3236.34	0.04548
												808	4484.97	807	7438.24		3234.41	0.01721	3234.41	0.04527
												807	4617.73	806	7446.04		3232.49	0.01725	3232.49	0.04499
												806	4239.5	805	7387.96		3230.56	0.01724	3230.56	0.04468
												805	4332.25	804	7781.03		3228.63	0.01724	3228.63	0.04447
												804	4203.32	803	7284.45		3226.7	0.0173	3226.7	0.04432
												803	4136.53	802	7477.29		3224.77	0.0173	3224.77	0.04415
												802	4718.23	801	7834.41		3222.84	0.01723	3222.84	0.04396
												801	4351.08	800	7835.41		3220.91	0.01719	3220.91	0.04377
												800	4626.77	799	7213.93		3218.98	0.01719	3218.98	0.04355
												799	4419.01	798	7986.07		3217.06	0.01722	3217.06	0.04327
												798	4491.9	797	7695.4		3215.13	0.01727	3215.13	0.04308
												797	4248.92	796	7190.14		3213.2	0.01727	3213.2	0.04297
												796	4344.18	795	7522.33		3211.27	0.01723	3211.27	0.04278
												795	4713.81	794	7399.48		3209.34	0.01721	3209.34	0.04253
												794	5367.83	793	7289.84		3207.41	0.01715	3207.41	0.04228
												793	4636.83	792	7554.02		3205.48	0.01702	3205.48	0.04207
												792	4930.23	791	8334.17		3203.55	0.01692	3203.55	0.04192
												791	5000.76	790	8339.6		3201.63	0.01691	3201.63	0.04181
												790	4388.74	789	8013.11		3199.7	0.01696	3199.7	0.04163
												789	4557.86	788	7612.26		3197.77	0.01702	3197.77	0.04133
												788	5040.54	787	7867.83		3195.84	0.01704	3195.84	0.04101
												787	4845.96	786	8737.31		3193.91	0.01705	3193.91	0.04073
												786	4805.86	785	8348.78		3191.98	0.01702	3191.98	0.04049
												785	4423.85	784	7844.78		3190.05	0.01695	3190.05	0.04028
												784	4573.79	783	7618.75		3188.13	0.01694	3188.13	0.04014
												783	4243	782	8261.84		3186.2	0.01699	3186.2	0.04
												782	4341.48	781	6939.72		3184.27	0.01699	3184.27	0.03976
												781	4386.31	780	7695.56		3182.34	0.01692	3182.34	0.03946
												780	4250.36	779	7213.97		3180.41	0.01687	3180.41	0.03921
												779	4007.14	778	7757.44		3178.48	0.01691	3178.48	0.03904
												778	4464.71	777	8061.88		3176.55	0.01693	3176.55	0.03886
												777	4835.79	776	8345.08		3174.62	0.01684	3174.62	0.03865
												776	4638.02	775	7772.15		3172.7	0.01674	3172.7	0.03848
												775	4745.36	774	7445.66		3170.77	0.01669	3170.77	0.03831
												774	4873.07	773	7621.93		3168.84	0.01662	3168.84	0.03809
												773	4155.08	772	8592.78		3166.91	0.01649	3166.91	0.0379
												772	4532.41	771	7750.08		3164.98	0.01637	3164.98	0.03774
												771	4646	770	7346.3		3163.05	0.01636	3163.05	0.03762
												770	4495.62	769	7978.89		3161.12	0.01641	3161.12	0.03754
												769	4395.78	768	8183.61		3159.19	0.01643	3159.19	0.03743
												768	4451.16	767	7943.04		3157.27	0.01645	3157.27	0.03727
												767	4157.76	766	8138.86		3155.34	0.01648	3155.34	0.03703
												766	4799.54	765	8309.98		3153.41	0.01645	3153.41	0.03675
												765	4747.64	764	7567.29		3151.48	0.01645	3151.48	0.03654
												764	4592.1	763	7705.16		3149.55	0.01657	3149.55	0.03639
												763	4590.98	762	7744.8		3147.62	0.01663	3147.62	0.0362
												762	4982.11	761	7831.13		3145.69	0.01652	3145.69	0.036
												761	4417.25	760	7286.53		3143.77	0.01641	3143.77	0.03586
												760	4200.92	759	7463.15		3141.84	0.01638	3141.84	0.03577
												759	4468.33	758	7720.63		3139.91	0.01633	3139.91	0.03567
												758	5028.33	757	7835.75		3137.98	0.01631	3137.98	0.03556
												757	4881.99	756	8392.96		3136.05	0.01635	3136.05	0.0354
												756	4286.95	755	7593.3		3134.12	0.0164	3134.12	0.03525
												755	4629.03	754	8066.79		3132.19	0.01645	3132.19	0.03515
												754	4581.63	753	7772.41		3130.26	0.01648	3130.26	0.03498
												753	4787.49	752	8183.19		3128.34	0.0165	3128.34	0.03472
												752	4268.29	751	8241.04		3126.41	0.0166	3126.41	0.03454
												751	4132.15	750	8365.79		3124.48	0.01671	3124.48	0.03455
												750	4360.24	749	7880.21		3122.55	0.01669	3122.55	0.03454
												749	3907.76	748	8239.98		3120.62	0.01666	3120.62	0.03437
												748	4695.32	747	7938.64		3118.69	0.01671	3118.69	0.03423
												747	4623.69	746	7977.93		3116.76	0.01683	3116.76	0.03417
												746	4946.02	745	8561.88		3114.83	0.01694	3114.83	0.03416
												745	4643.9	744	8525.35		3112.91	0.01697	3112.91	0.03417
												744	4946.64	743	7273.67		3110.98	0.01698	3110.98	0.03422
												743	5161.7	742	7961.58		3109.05	0.0171	3109.05	0.03427
												742	5089.72	741	8367.47		3107.12	0.01729	3107.12	0.03427
												741	5295.98	740	8551.26		3105.19	0.01745	3105.19	0.03418
												740	4773.41	739	7741.16		3103.26	0.01757	3103.26	0.03415
												739	4792.36	738	8727.99		3101.33	0.01768	3101.33	0.03429
												738	4939.12	737	8309.58		3099.41	0.01785	3099.41	0.03451
												737	5000.8	736	8828.41		3097.48	0.01815	3097.48	0.03471
												736	5255.76	735	8143.94		3095.55	0.01854	3095.55	0.03486
												735	4830.55	734	7575.11		3093.62	0.0189	3093.62	0.03492
												734	4639.7	733	8306.44		3091.69	0.0192	3091.69	0.03492
												733	4389.72	732	8060.86		3089.76	0.01937	3089.76	0.03494
												732	4541.32	731	7815.57		3087.83	0.01939	3087.83	0.03501
												731	4481.57	730	8410.52		3085.9	0.01936	3085.9	0.03512
												730	4850.08	729	7790.16		3083.98	0.0194	3083.98	0.03527
												729	4661.94	728	8486.41		3082.05	0.01951	3082.05	0.03533
												728	5182.59	727	9033.09		3080.12	0.01964	3080.12	0.0352
												727	5037.58	726	8209.1		3078.19	0.01975	3078.19	0.03506
												726	4642.98	725	8082.15		3076.26	0.01981	3076.26	0.03509
												725	4746.52	724	8243.18		3074.33	0.01985	3074.33	0.03521
												724	5369.47	723	8171.71		3072.4	0.01993	3072.4	0.03531
												723	4707.14	722	8767.47		3070.48	0.02	3070.48	0.03539
												722	5009.72	721	8226.81		3068.55	0.02004	3068.55	0.0355
												721	4773.33	720	8437.66		3066.62	0.02016	3066.62	0.03563
												720	5399.3	719	8657.38		3064.69	0.02039	3064.69	0.03576
												719	5331.69	718	8805.46		3062.76	0.02067	3062.76	0.03593
												718	5440.84	717	8207.52		3060.83	0.02088	3060.83	0.03612
												717	5038	716	8316.47		3058.9	0.02092	3058.9	0.03634
												716	5533.33	715	7905.26		3056.97	0.02095	3056.97	0.03657
												715	4995.66	714	8486.43		3055.05	0.02112	3055.05	0.03685
												714	5216.73	713	8391.82		3053.12	0.02138	3053.12	0.03713
												713	4681.47	712	8285.47		3051.19	0.02159	3051.19	0.0374
												712	4716.25	711	8759.7		3049.26	0.02173	3049.26	0.03767
												711	5039.6	710	8583.97		3047.33	0.02194	3047.33	0.03789
												710	5005.5	709	8620.01		3045.4	0.02223	3045.4	0.0381
												709	5157.34	708	8891.54		3043.47	0.02247	3043.47	0.0384
												708	4920.09	707	9175.01		3041.54	0.02264	3041.54	0.03867
												707	4712.81	706	8782.11		3039.62	0.02281	3039.62	0.03879
												706	5121.99	705	8822.09		3037.69	0.02295	3037.69	0.03879
												705	4814.43	704	8659.18		3035.76	0.02297	3035.76	0.03883
												704	5094.14	703	8580.01		3033.83	0.02297	3033.83	0.03891
												703	5235.37	702	8158.52		3031.9	0.02304	3031.9	0.03889
												702	5327.21	701	8271.75		3029.97	0.02312	3029.97	0.03876
												701	4728.83	700	8342.5		3028.04	0.02318	3028.04	0.03863
												700	5397.82	699	7999.24		3026.12	0.02326	3026.12	0.03851
												699	5268.79	698	8602.68		3024.19	0.02334	3024.19	0.03837
												698	5216.25	697	7442.08		3022.26	0.02336	3022.26	0.03823
												697	5095.6	696	8116.39		3020.33	0.02338	3020.33	0.03813
												696	4815.13	695	8321.81		3018.4	0.02342	3018.4	0.03802
												695	5095.22	694	8074.61		3016.47	0.02339	3016.47	0.0379
												694	4698.66	693	7978.81		3014.54	0.02336	3014.54	0.0378
												693	4899.7	692	8763.55		3012.61	0.02347	3012.61	0.03774
												692	5065.27	691	8735.57		3010.69	0.02371	3010.69	0.03775
												691	5168.43	690	10207.3		3008.76	0.02387	3008.76	0.03786
												690	4871.59	689	10644.8		3006.83	0.02387	3006.83	0.03801
												689	5239.96	688	11696.2		3004.9	0.02387	3004.9	0.03813
												688	5149.7	687	10706		3002.97	0.02403	3002.97	0.03827
												687	5035.57	686	9495.82		3001.04	0.02427	3001.04	0.03846
												686	5419.85	685	8160.44		2999.11	0.02446	2999.11	0.03869
												685	5633.35	684	8225.23		2997.18	0.02467	2997.18	0.03901
												684	5405.52	683	8558.52		2995.26	0.02503	2995.26	0.03953
												683	5006.42	682	8408.5		2993.33	0.02555	2993.33	0.04018
												682	4980.21	681	9288.62		2991.4	0.02607	2991.4	0.04084
												681	5214.25	680	8734.41		2989.47	0.02662	2989.47	0.04163
												680	5214.69	679	8776.17		2987.54	0.02746	2987.54	0.04285
												679	4943.48	678	8758.14		2985.61	0.02862	2985.61	0.04454
												678	5065.55	677	9183.61		2983.68	0.02997	2983.68	0.04654
												677	5297.58	676	8989.96		2981.76	0.03153	2981.76	0.0488
												676	5314.57	675	8641.84		2979.83	0.03338	2979.83	0.0514
												675	5036.47	674	8903.82		2977.9	0.03561	2977.9	0.05449
												674	5100.34	673	8572.85		2975.97	0.03833	2975.97	0.05824
												673	5186.33	672	9327.61		2974.04	0.04166	2974.04	0.06284
												672	5658.72	671	9064.25		2972.11	0.04558	2972.11	0.06839
												671	5077.43	670	9541.66		2970.18	0.05005	2970.18	0.0747
												670	5376.43	669	8693.94		2968.25	0.05502	2968.25	0.08158
												669	5580.85	668	8618.99		2966.33	0.06026	2966.33	0.08898
												668	4749.42	667	9105.08		2964.4	0.06535	2964.4	0.09645
												667	5414.67	666	8741.34		2962.47	0.0699	2962.47	0.10327
												666	5307.08	665	8753.42		2960.54	0.07362	2960.54	0.10897
												665	5365.83	664	8896.16		2958.61	0.07642	2958.61	0.11346
												664	5809.34	663	9611.22		2956.68	0.07859	2956.68	0.11674
												663	5338.46	662	8950.62		2954.75	0.08067	2954.75	0.11909
												662	5406.66	661	8861.84		2952.82	0.08323	2952.82	0.12132
												661	5157.3	660	8549.2		2950.9	0.08697	2950.9	0.12463
												660	5479.45	659	9192.84		2948.97	0.09271	2948.97	0.13022
												659	5477.97	658	9253.16		2947.04	0.10119	2947.04	0.13911
												658	5280.73	657	8818.21		2945.11	0.11299	2945.11	0.15211
												657	5279.47	656	8808.44		2943.18	0.12853	2943.18	0.1697
												656	5252.34	655	9743.02		2941.25	0.14785	2941.25	0.1918
												655	5394.56	654	9140.78		2939.32	0.17071	2939.32	0.21813
												654	4858.54	653	8589.9		2937.4	0.19698	2937.4	0.2488
												653	4983.69	652	8706.84		2935.47	0.22693	2935.47	0.28423
												652	5517.31	651	9032.25		2933.54	0.261	2933.54	0.32472
												651	5456.38	650	9548.38		2931.61	0.29959	2931.61	0.37054
												650	5253.04	649	9739.86		2929.68	0.34319	2929.68	0.42228
												649	5514.93	648	8702		2927.75	0.39256	2927.75	0.48071
												648	5582.87	647	9554.88		2925.82	0.44898	2925.82	0.54708
												647	5478.39	646	9239.08		2923.89	0.51414	2923.89	0.62358
												646	5172.79	645	9316.57		2921.97	0.58874	2921.97	0.71189
												645	5102.88	644	9215.47		2920.04	0.6694	2920.04	0.80893
												644	5115.47	643	9278.25		2918.11	0.74436	2918.11	0.90028
												643	5966.83	642	9214.35		2916.18	0.79335	2916.18	0.95939
												642	5402.98	641	9562.48		2914.25	0.79967	2914.25	0.96518
												641	4826.81	640	9193.8		2912.32	0.76537	2912.32	0.92222
												640	4958.78	639	9672.65		2910.39	0.70892	2910.39	0.85396
												639	5852.54	638	9179.41		2908.47	0.64924	2908.47	0.78219
												638	5257.86	637	8893.36		2906.54	0.5966	2906.54	0.71857
												637	5598.56	636	9511.6		2904.61	0.55365	2904.61	0.66647
												636	5166.67	635	10369.5		2902.68	0.51918	2902.68	0.62463
												635	5927.71	634	9414.25		2900.75	0.49109	2900.75	0.59057
												634	5704.68	633	9412.18		2898.82	0.46744	2898.82	0.56192
												633	5424.35	632	9217.39		2896.89	0.44608	2896.89	0.536
												632	5392.72	631	9281.71		2894.96	0.425	2894.96	0.51049
												631	5600.64	630	9295.72		2893.04	0.40333	2893.04	0.48447
												630	5433.37	629	9375.07		2891.11	0.38093	2891.11	0.45788
												629	5259.06	628	9485.03		2889.18	0.35782	2889.18	0.43064
												628	6007.84	627	9927.91		2887.25	0.33424	2887.25	0.40276
												627	5474.73	626	9650.8		2885.32	0.31052	2885.32	0.37466
												626	5157.98	625	10100.1		2883.39	0.28695	2883.39	0.34686
												625	5049.88	624	9439.62		2881.46	0.26395	2881.46	0.31998
												624	5628.55	623	9751.02		2879.53	0.24225	2879.53	0.29488
												623	5181.75	622	10114.1		2877.61	0.22279	2877.61	0.27269
												622	4822.41	621	8893.54		2875.68	0.20633	2875.68	0.25417
												621	5434.09	620	8917.45		2873.75	0.19312	2873.75	0.23931
												620	5315.61	619	9086.57		2871.82	0.18312	2871.82	0.22776
												619	5748.46	618	9836.81		2869.89	0.17661	2869.89	0.21987
												618	5496.64	617	9961.16		2867.96	0.17461	2867.96	0.21705
												617	5700.2	616	9713.65		2866.03	0.17851	2866.03	0.22129
												616	5220.91	615	9798.7		2864.11	0.18974	2864.11	0.23452
												615	5253.48	614	9785.13		2862.18	0.20985	2862.18	0.25833
												614	5953.72	613	9779.31		2860.25	0.24051	2860.25	0.29427
												613	5209.3	612	9605.58		2858.32	0.28356	2858.32	0.3441
												612	5741.26	611	10071.4		2856.39	0.34155	2856.39	0.41033
												611	5254.74	610	10110		2854.46	0.41939	2854.46	0.49846
												610	5169.93	609	9579.05		2852.53	0.52327	2852.53	0.61821
												609	5726.21	608	10095		2850.6	0.64628	2850.6	0.76809
												608	5426.59	607	9635.09		2848.68	0.74579	2848.68	0.90116
												607	5477.19	606	9856.5		2846.75	0.76349	2846.75	0.9367
												606	5566.43	605	10199.4		2844.82	0.69375	2844.82	0.856
												605	5680.53	604	8928.27		2842.89	0.58549	2842.89	0.72195
												604	5443.38	603	9820.09		2840.96	0.48122	2840.96	0.59228
												603	5409.4	602	10172.2		2839.03	0.39683	2839.03	0.4878
												602	6051.42	601	10370.2		2837.1	0.33317	2837.1	0.40925
												601	5897.62	600	9687.01		2835.17	0.28618	2835.17	0.3513
												600	5535.97	599	10424		2833.25	0.25135	2833.25	0.30828
												599	5633.13	598	10039.4		2831.32	0.22507	2831.32	0.27576
												598	4900.62	597	10537.8		2829.39	0.20464	2829.39	0.25046
												597	5970.85	596	11026.5		2827.46	0.18823	2827.46	0.23016
												596	5620.09	595	10628		2825.53	0.1747	2825.53	0.21347
												595	5527.61	594	10703.7		2823.6	0.16334	2823.6	0.19949
												594	6065.53	593	10084.7		2821.67	0.15371	2821.67	0.18762
												593	5484.55	592	10723.2		2819.75	0.14548	2819.75	0.17747
												592	5837.62	591	11189.1		2817.82	0.1383	2817.82	0.16866
												591	5730.47	590	11138		2815.89	0.13192	2815.89	0.16088
												590	5935.65	589	9789.96		2813.96	0.12629	2813.96	0.15391
												589	5762.1	588	10283.9		2812.03	0.12124	2812.03	0.14764
												588	5908.86	587	9709.32		2810.1	0.11655	2810.1	0.14199
												587	6298.2	586	10303.5		2808.17	0.11224	2808.17	0.1368
												586	5268.45	585	10255.1		2806.24	0.10837	2806.24	0.13197
												585	5563.47	584	10352.9		2804.32	0.10482	2804.32	0.12757
												584	5793.02	583	11353.8		2802.39	0.10149	2802.39	0.12361
												583	5820.09	582	10742.7		2800.46	0.09836	2800.46	0.11996
												582	6130.73	581	10307.5		2798.53	0.09546	2798.53	0.11641
												581	6066.91	580	10858.9		2796.6	0.09277	2796.6	0.11292
												580	6344.24	579	11447.8		2794.67	0.09015	2794.67	0.10958
												579	5797.32	578	10898.2		2792.74	0.08752	2792.74	0.10647
												578	5454.2	577	10660.2		2790.81	0.08497	2790.81	0.1035
												577	6377.95	576	10872.5		2788.89	0.0826	2788.89	0.10055
												576	5951.26	575	10910.7		2786.96	0.08036	2786.96	0.09765
												575	6359.04	574	10540.3		2785.03	0.07815	2785.03	0.09491
												574	5898.7	573	10863.3		2783.1	0.07601	2783.1	0.09239
												573	6270.67	572	10226.9		2781.17	0.07404	2781.17	0.09005
												572	6606.84	571	11208.3		2779.24	0.07225	2779.24	0.0879
												571	5986.23	570	10475.7		2777.31	0.07063	2777.31	0.08591
												570	5661.94	569	10722		2775.39	0.06915	2775.39	0.08406
												569	6220.69	568	10760.7		2773.46	0.06776	2773.46	0.08231
												568	6239.56	567	10117.2		2771.53	0.06642	2771.53	0.08061
												567	5700.82	566	10769.2		2769.6	0.06517	2769.6	0.07894
												566	5614.15	565	10107.1		2767.67	0.06405	2767.67	0.07741
												565	6772.99	564	10491		2765.74	0.06298	2765.74	0.0761
												564	5947.5	563	10621.7		2763.81	0.06192	2763.81	0.07493
												563	5889.74	562	10733.9		2761.88	0.0609	2761.88	0.07382
												562	6318.45	561	10246.1		2759.96	0.05992	2759.96	0.07278
												561	5992.98	560	11010.1		2758.03	0.05902	2758.03	0.07176
												560	6365.23	559	10401.6		2756.1	0.0582	2756.1	0.07068
												559	6128.81	558	10696.9		2754.17	0.0574	2754.17	0.06968
												558	6124.01	557	11325.9		2752.24	0.05663	2752.24	0.06883
												557	6300.62	556	10558.2		2750.31	0.05598	2750.31	0.06802
												556	5807.14	555	12222		2748.38	0.05548	2748.38	0.06727
												555	6642	554	12026.8		2746.46	0.05508	2746.46	0.06661
												554	6653.78	553	12134.1		2744.53	0.0547	2744.53	0.06607
												553	6037.33	552	12582.5		2742.6	0.05433	2742.6	0.06563
												552	5310.32	551	12137.6		2740.67	0.05401	2740.67	0.06523
												551	6009.14	550	10925.5		2738.74	0.05369	2738.74	0.06477
												550	6140.46	549	11063.9		2736.81	0.05326	2736.81	0.06419
												549	6510.82	548	11248.4		2734.88	0.05273	2734.88	0.06356
												548	6265.31	547	10132.9		2732.95	0.05219	2732.95	0.06293
												547	6146.72	546	11024.6		2731.03	0.05171	2731.03	0.0623
												546	5583.77	545	10177.3		2729.1	0.05122	2729.1	0.06169
												545	5506.42	544	10231.1		2727.17	0.05071	2727.17	0.06106
												544	6020.41	543	9016.61		2725.24	0.0502	2725.24	0.06041
												543	6007.46	542	8400.84		2723.31	0.04968	2723.31	0.05976
												542	5304.08	541	8859.8		2721.38	0.04915	2721.38	0.05909
												541	6103.4	540	8622.03		2719.45	0.04864	2719.45	0.05845
												540	5414.19	539	8591.26		2717.52	0.04818	2717.52	0.0579
												539	5953.68	538	8624.37		2715.6	0.04776	2715.6	0.05739
												538	5853.98	537	7628.85		2713.67	0.04732	2713.67	0.05687
												537	5743.7	536	8064.01		2711.74	0.04686	2711.74	0.05633
												536	5793.54	535	9062.22		2709.81	0.04646	2709.81	0.05581
												535	6659.24	534	11557.5		2707.88	0.04611	2707.88	0.05529
												534	7669.19	533	19041.6		2705.95	0.04572	2705.95	0.05479
												533	10731.5	532	29583		2704.02	0.04533	2704.02	0.05428
												532	11462.1	531	32261		2702.1	0.04497	2702.1	0.05377
												531	8411.6	530	21282.3		2700.17	0.04467	2700.17	0.05335
												530	6185.25	529	11326.9		2698.24	0.04438	2698.24	0.05303
												529	5906.54	528	8832.11		2696.31	0.04409	2696.31	0.05273
												528	6028.83	527	7750.14		2694.38	0.04383	2694.38	0.05247
												527	5184.03	526	8145.92		2692.45	0.04362	2692.45	0.05227
												526	5429.57	525	8173.61		2690.52	0.04347	2690.52	0.05211
												525	6133.11	524	8392.54		2688.59	0.04335	2688.59	0.05194
												524	5704.04	523	8429.57		2686.67	0.04331	2686.67	0.05175
												523	5676.17	522	8006.74		2684.74	0.04333	2684.74	0.05159
												522	5491.72	521	8349.72		2682.81	0.04331	2682.81	0.05148
												521	5484.73	520	7793.36		2680.88	0.04324	2680.88	0.05138
												520	5390.98	519	8059.1		2678.95	0.04316	2678.95	0.05128
												519	5725.97	518	7696.24		2677.02	0.04311	2677.02	0.05122
												518	6222.33	517	8454.04		2675.09	0.04313	2675.09	0.0512
												517	5859.36	516	8082.91		2673.16	0.0432	2673.16	0.05118
												516	5397.02	515	7698.06		2671.24	0.04328	2671.24	0.0512
												515	5514.39	514	8630.91		2669.31	0.04336	2669.31	0.05127
												514	6061.78	513	7589.52		2667.38	0.04346	2667.38	0.05131
												513	5947.28	512	7794.12		2665.45	0.04362	2665.45	0.05135
												512	5509.46	511	7400.24		2663.52	0.04383	2663.52	0.05144
												511	5560.06	510	8031.29		2661.59	0.04398	2661.59	0.05153
												510	5843.24	509	8037.47		2659.66	0.04403	2659.66	0.05152
												509	5949.58	508	8333.33		2657.74	0.04401	2657.74	0.0514
												508	6407.84	507	8574.09		2655.81	0.04386	2655.81	0.0512
												507	6018.63	506	7746.7		2653.88	0.04361	2653.88	0.05096
												506	5931.85	505	7165.19		2651.95	0.04339	2651.95	0.05069
												505	5844.12	504	7640.1		2650.02	0.04327	2650.02	0.05036
												504	6091.36	503	7882.57		2648.09	0.04313	2648.09	0.04998
												503	6159.14	502	8052.94		2646.16	0.04292	2646.16	0.04969
												502	5968.31	501	7439.24		2644.23	0.04278	2644.23	0.04957
												501	6519.55	500	8002.66		2642.31	0.04281	2642.31	0.04952
												500	5802.02	499	8113.87		2640.38	0.04286	2640.38	0.04946
												499	5647.78	498	8317.41		2638.45	0.04284	2638.45	0.04941
												498	5643.38	497	8920.15		2636.52	0.04277	2636.52	0.04936
												497	6546.62	496	8138.14		2634.59	0.04267	2634.59	0.04923
												496	5728.75	495	7476.31		2632.66	0.04247	2632.66	0.04896
												495	5795.26	494	7906.64		2630.73	0.04211	2630.73	0.04853
												494	5877.05	493	8459.66		2628.8	0.04164	2628.8	0.04791
												493	6105.1	492	8139.24		2626.88	0.0411	2626.88	0.04725
												492	5964.47	491	7947.3		2624.95	0.04055	2624.95	0.04673
												491	5775.97	490	8012.61		2623.02	0.04012	2623.02	0.04625
												490	6401.52	489	8493.4		2621.09	0.03973	2621.09	0.0457
												489	5863.57	488	7572.23		2619.16	0.03926	2619.16	0.04515
												488	5836.95	487	8109.24		2617.23	0.03878	2617.23	0.04462
												487	5803.8	486	8298.84		2615.3	0.03841	2615.3	0.04408
												486	5957.54	485	7831.47		2613.38	0.03807	2613.38	0.04356
												485	5803.3	484	7329.91		2611.45	0.03771	2611.45	0.04316
												484	6048.38	483	7690.54		2609.52	0.03739	2609.52	0.04284
												483	5641.16	482	7895.48		2607.59	0.03713	2607.59	0.04249
												482	6022.29	481	8814.19		2605.66	0.03674	2605.66	0.04205
												481	5933.33	480	8492.54		2603.73	0.03624	2603.73	0.04162
												480	6499.88	479	8260.9		2601.8	0.03585	2601.8	0.04124
												479	6144.22	478	8199.14		2599.87	0.03557	2599.87	0.04094
												478	5991.66	477	8783.97		2597.95	0.03526	2597.95	0.04067
												477	5926.25	476	8662.48		2596.02	0.03494	2596.02	0.04035
												476	5746.92	475	8731.23		2594.09	0.03466	2594.09	0.03998
												475	6147.84	474	8222.45		2592.16	0.03438	2592.16	0.03964
												474	6514.69	473	8576.11		2590.23	0.03405	2590.23	0.03934
												473	5935.95	472	8379.77		2588.3	0.03373	2588.3	0.03902
												472	6232.89	471	8422.15		2586.37	0.03343	2586.37	0.0386
												471	5663.91	470	8513.29		2584.45	0.03311	2584.45	0.03813
												470	6092.08	469	8460.56		2582.52	0.03282	2582.52	0.03771
												469	6105	468	8312.46		2580.59	0.03259	2580.59	0.03735
												468	6764.15	467	9004.12		2578.66	0.03233	2578.66	0.037
												467	6926.85	466	8955.58		2576.73	0.03201	2576.73	0.03667
												466	6331.15	465	8557.28		2574.8	0.03176	2574.8	0.03637
												465	5914.29	464	8632.03		2572.87	0.03153	2572.87	0.03609
												464	5775.17	463	8719.01		2570.94	0.0313	2570.94	0.03585
												463	6198.92	462	9200.66		2569.02	0.03108	2569.02	0.0356
												462	6296.14	461	8560.1		2567.09	0.03085	2567.09	0.03532
												461	6508.08	460	8417.19		2565.16	0.0307	2565.16	0.03501
												460	6099.02	459	8896.18		2563.23	0.03064	2563.23	0.03472
												459	6315.29	458	8766.91		2561.3	0.03056	2561.3	0.03454
												458	6774.65	457	8359.26		2559.37	0.03039	2559.37	0.03436
												457	6588.22	456	8151.28		2557.44	0.0302	2557.44	0.03409
												456	6366.67	455	8459.9		2555.51	0.02997	2555.51	0.03384
												455	6102.68	454	7878.13		2553.59	0.02971	2553.59	0.03369
												454	5976.15	453	7715.45		2551.66	0.02952	2551.66	0.0336
												453	5974.09	452	8636.27		2549.73	0.02946	2549.73	0.03349
												452	5474.29	451	9108.62		2547.8	0.02938	2547.8	0.0334
												451	5831.59	450	8638.74		2545.87	0.02913	2545.87	0.03325
												450	6601.64	449	8668.95		2543.94	0.02882	2543.94	0.03292
												449	6112.24	448	7819.77		2542.01	0.02859	2542.01	0.03254
												448	6285.23	447	7940.48		2540.09	0.02841	2540.09	0.03227
												447	5922.43	446	8563.91		2538.16	0.02823	2538.16	0.03213
												446	6086.13	445	8080.23		2536.23	0.0281	2536.23	0.03202
												445	6238.44	444	8713.91		2534.3	0.02807	2534.3	0.03188
												444	6131.19	443	8571.65		2532.37	0.0281	2532.37	0.03166
												443	6510.52	442	8971.11		2530.44	0.02809	2530.44	0.03139
												442	6091.7	441	9203.08		2528.51	0.02806	2528.51	0.03117
												441	6282.19	440	8281.83		2526.58	0.02803	2526.58	0.03111
												440	6271.77	439	8156.12		2524.66	0.02794	2524.66	0.03116
												439	6583.65	438	7811.88		2522.73	0.0278	2522.73	0.03113
												438	5935.23	437	8119.51		2520.8	0.02762	2520.8	0.03094
												437	6860.8	436	8946.88		2518.87	0.0274	2518.87	0.03069
												436	6337.96	435	8825.41		2516.94	0.02711	2516.94	0.03049
												435	6047.98	434	8221.21		2515.01	0.0268	2515.01	0.03034
												434	6482.31	433	8822.39		2513.08	0.02658	2513.08	0.03015
												433	6275.37	432	8089.36		2511.15	0.0265	2511.15	0.02992
												432	6661.08	431	8538.42		2509.23	0.02647	2509.23	0.02972
												431	6794.56	430	8737.15		2507.3	0.02637	2507.3	0.02956
												430	5828.27	429	8412.16		2505.37	0.02619	2505.37	0.0294
												429	6214.69	428	8510.64		2503.44	0.02605	2503.44	0.02923
												428	6622.61	427	9055.3		2501.51	0.02596	2501.51	0.02905
												427	6433.87	426	9088.16		2499.58	0.02587	2499.58	0.02888
												426	6306.76	425	9442.12		2497.65	0.02576	2497.65	0.02871
												425	6848.92	424	8788.48		2495.73	0.02571	2495.73	0.02856
												424	6543.22	423	9339.88		2493.8	0.02572	2493.8	0.0285
												423	6079.45	422	8863.95		2491.87	0.0257	2491.87	0.02846
												422	6324.71	421	8708.52		2489.94	0.0256	2489.94	0.02834
												421	6691.18	420	8415.29		2488.01	0.02546	2488.01	0.02821
												420	6525.13	419	9126.43		2486.08	0.02532	2486.08	0.02807
												419	6183.59	418	9146.86		2484.15	0.02525	2484.15	0.02795
												418	6305.74	417	9005.36		2482.22	0.02522	2482.22	0.02795
												417	6683.87	416	9366.13		2480.3	0.02517	2480.3	0.02798
												416	6508.12	415	8536.51		2478.37	0.0251	2478.37	0.02801
												415	6827.13	414	9168.41		2476.44	0.02501	2476.44	0.02807
												414	6672.19	413	8456.56		2474.51	0.0249	2474.51	0.02803
												413	6759.56	412	8328.55		2472.58	0.02489	2472.58	0.02782
												412	5766.57	411	8357.64		2470.65	0.02487	2470.65	0.02758
												411	6223.09	410	8814.77		2468.72	0.02465	2468.72	0.02743
												410	6802.4	409	8504.04		2466.79	0.02438	2466.79	0.02727
												409	7244.52	408	8295.02		2464.87	0.02431	2464.87	0.02698
												408	7325.67	407	8711.1		2462.94	0.02434	2462.94	0.02672
												407	6698.12	406	9242.84		2461.01	0.02435	2461.01	0.02664
												406	6041.4	405	8449.02		2459.08	0.02437	2459.08	0.02665
												405	6644.78	404	8746.2		2457.15	0.02437	2457.15	0.02673
												404	7179.81	403	9363.93		2455.22	0.02428	2455.22	0.02684
												403	7206.84	402	11460.1		2453.29	0.0242	2453.29	0.02686
												402	6556.94	401	10379.5		2451.37	0.02415	2451.37	0.02674
												401	6632.63	400	9227.69		2449.44	0.02407	2449.44	0.02655
												400	7981.71	399	8927.71		2447.51	0.024	2447.51	0.02636
												399	7366.13	398	9091.5		2445.58	0.02396	2445.58	0.02622
												398	6725.17	397	8890.9		2443.65	0.0239	2443.65	0.02614
												397	6656.08	396	8902.3		2441.72	0.02381	2441.72	0.02607
												396	6910.14	395	8809		2439.79	0.02372	2439.79	0.02598
												395	7248.06	394	8973.77		2437.86	0.0236	2437.86	0.02592
												394	6990.06	393	8293.48		2435.94	0.02352	2435.94	0.02581
												393	6789.12	392	8738.46		2434.01	0.02351	2434.01	0.02564
												392	6866.49	391	8975.11		2432.08	0.02355	2432.08	0.02556
												391	6913.53	390	8323.27		2430.15	0.02363	2430.15	0.02557
												390	7149.72	389	8017.93		2428.22	0.02365	2428.22	0.02553
												389	7070.49	388	8603.68		2426.29	0.02358	2426.29	0.02551
												388	6574.55	387	9033.61		2424.36	0.02349	2424.36	0.02556
												387	6190.74	386	9167.59		2422.44	0.02337	2422.44	0.0256
												386	7344.2	385	8843.72		2420.51	0.02329	2420.51	0.02554
												385	7001.26	384	9234.79		2418.58	0.02332	2418.58	0.02543
												384	6979.01	383	8818.13		2416.65	0.0234	2416.65	0.02547
												383	7241.12	382	7674.87		2414.72	0.02346	2414.72	0.02557
												382	6978.31	381	8881.43		2412.79	0.02347	2412.79	0.0255
												381	7030.89	380	8742.96		2410.86	0.02338	2410.86	0.02529
												380	6843.76	379	9402.72		2408.93	0.02313	2408.93	0.02508
												379	6747.14	378	8583.89		2407.01	0.02278	2407.01	0.02482
												378	6284.71	377	8066.59		2405.08	0.02255	2405.08	0.02456
												377	6837.27	376	9105.94		2403.15	0.02253	2403.15	0.02439
												376	6689.66	375	9861.42		2401.22	0.02259	2401.22	0.02435
												375	6856.46	374	9031.41		2399.29	0.02262	2399.29	0.02439
												374	6893.84	373	9047.58		2397.36	0.02263	2397.36	0.02444
												373	6342.24	372	8993.22		2395.43	0.02262	2395.43	0.02448
												372	7508.88	371	9995		2393.5	0.02257	2393.5	0.02453
												371	7588.34	370	9478.79		2391.58	0.02247	2391.58	0.02457
												370	6447.8	369	8661.48		2389.65	0.02235	2389.65	0.02462
												369	6581.25	368	9465.05		2387.72	0.02233	2387.72	0.02466
												368	6808.52	367	8330.27		2385.79	0.02244	2385.79	0.02471
												367	6991.16	366	9026.73		2383.86	0.02265	2383.86	0.02475
												366	7103.64	365	9047.96		2381.93	0.0229	2381.93	0.0248
												365	7249.68	364	9418.65		2380	0.02319	2380	0.02484
												364	6907.06	363	8930.81		2378.08	0.02358	2378.08	0.02489
												363	6332.65	362	8628.39		2376.15	0.02401	2376.15	0.02493
												362	7011.64	361	9119.51		2374.22	0.02439	2374.22	0.02498
												361	6916.21	360	8786.21		2372.29	0.02472	2372.29	0.02502
												360	7411.2	359	9338.34		2370.36	0.02516	2370.36	0.02506
												359	7096.7	358	9551.34		2368.43	0.02592	2368.43	0.02511
												358	6695.26	357	9439.7		2366.5	0.0268	2366.5	0.02515
												357	7386.21	356	9168.69		2364.57	0.02731	2364.57	0.0252
												356	6861.02	355	8567.59		2362.65	0.02738	2362.65	0.02524
												355	7023.03	354	9198.46		2360.72	0.02754	2360.72	0.02529
												354	6911.64	353	8944.04		2358.79	0.028	2358.79	0.02533
												353	7346.14	352	8966.57		2356.86	0.02792	2356.86	0.02538
												352	7025.37	351	9138.52		2354.93	0.02733	2354.93	0.02542
												351	7320.73	350	9129.75		2353	0.02686	2353	0.02547
												350	6998.66	349	8901.68		2351.07	0.02664	2351.07	0.02551
												349	7734.93	348	9758.02		2349.14	0.02677	2349.14	0.02556
												348	7672.25	347	9436.35		2347.22	0.02719	2347.22	0.0256
												347	7227.29	346	9730.61		2345.29	0.02776	2345.29	0.02565
												346	6954.1	345	9413.63		2343.36	0.02812	2343.36	0.02569
												345	7282.41	344	9243.14		2341.43	0.02823	2341.43	0.02574
												344	7524.31	343	9112.69		2339.5	0.02842	2339.5	0.02578
												343	7435.51	342	8247.44		2337.57	0.0285	2337.57	0.02583
												342	7356.6	341	9230.91		2335.64	0.02833	2335.64	0.02587
												341	6827.15	340	8857.92		2333.72	0.02813	2333.72	0.02592
												340	7083.59	339	8893.16		2331.79	0.02783	2331.79	0.02596
												339	7260.24	338	9165.17		2329.86	0.02747	2329.86	0.02601
												338	7171.07	337	8763.27		2327.93	0.02777	2327.93	0.02605
												337	7400.04	336	9340.72		2326	0.02893	2326	0.0261
												336	6843.42	335	9444.14		2324.07	0.02992	2324.07	0.02614
												335	7143.26	334	9043.92		2322.14	0.02978	2322.14	0.02619
												334	7167.89	333	8870.67		2320.21	0.02889	2320.21	0.02623
												333	7155.24	332	8970.83		2318.29	0.02806	2318.29	0.02628
												332	7587.64	331	10012.6		2316.36	0.02748	2316.36	0.02632
												331	7596.68	330	10182		2314.43	0.02704	2314.43	0.02637
												330	7450.28	329	9285.55		2312.5	0.02655	2312.5	0.02641
												329	7958.24	328	9744.54		2310.57	0.02606	2310.57	0.02646
												328	7147.94	327	10376.1		2308.64	0.02572	2308.64	0.0265
												327	7708.96	326	10014.4		2306.71	0.02543	2306.71	0.02654
												326	7210.46	325	9579.97		2304.78	0.02519	2304.78	0.02659
												325	6810.5	324	9849.9		2302.86	0.02514	2302.86	0.02663
												324	7340.78	323	9528.43		2300.93	0.02523	2300.93	0.02668
												323	6602.56	322	9018.21		2299	0.02522	2299	0.02672
												322	7264.35	321	9788.74		2297.07	0.0251	2297.07	0.02671
												321	7024.45	320	9894.12		2295.14	0.02498	2295.14	0.02667
												320	7526.09	319	9343.7		2293.21	0.02496	2293.21	0.02675
												319	6797.28	318	8636.13		2291.28	0.02509	2291.28	0.02693
												318	6760.2	317	9337.19		2289.36	0.02529	2289.36	0.02704
												317	7023.89	316	9614.97		2287.43	0.02543	2287.43	0.027
												316	6972.83	315	9893.06		2285.5	0.02547	2285.5	0.02681
												315	7123.93	314	10038		2283.57	0.02535	2283.57	0.02654
												314	6844.34	313	9181.57		2281.64	0.02496	2281.64	0.02623
												313	6920.69	312	8962.38		2279.71	0.0245	2279.71	0.02578
												312	7299.86	311	10514.9		2277.78	0.02428	2277.78	0.02526
												311	6781.17	310	10239.1		2275.85	0.02429	2275.85	0.02492
												310	7148.32	309	10410.3		2273.93	0.0243	2273.93	0.02479
												309	7764.93	308	10545.7		2272	0.0241	2272	0.02468
												308	8260.46	307	10370		2270.07	0.02376	2270.07	0.02441
												307	9185.73	306	11244.5		2268.14	0.02349	2268.14	0.02413
												306	9162.51	305	10852.6		2266.21	0.02309	2266.21	0.02411
												305	8155.56	304	10383.5		2264.28	0.02236	2264.28	0.02418
												304	8297.2	303	10256.1		2262.35	0.02183	2262.35	0.02394
												303	8709.12	302	9596.14		2260.43	0.02189	2260.43	0.02369
												302	7871.41	301	8702.64		2258.5	0.0223	2258.5	0.02364
												301	6718.81	300	8751.72		2256.57	0.02249	2256.57	0.02357
												300	5806.72	299	7565.91		2254.64	0.02212	2254.64	0.02341
												299	5597.4	298	6512.91		2252.71	0.02159	2252.71	0.02321
												298	4254.18	297	6101.98		2250.78	0.02139	2250.78	0.02311
												297	3688.28	296	4714.83		2248.85	0.02143	2248.85	0.02307
												296	3381.37	295	4058.94		2246.92	0.0215	2246.92	0.02284
												295	2667.71	294	3503.88		2245	0.02149	2245	0.02255
												294	1940.74	293	2963.55		2243.07	0.0214	2243.07	0.02251
												293	1446.22	292	2214.97		2241.14	0.02134	2241.14	0.02256
												292	1057.92	291	2056.7		2239.21	0.02132	2239.21	0.02245
												291	818.587	290	1818.27		2237.28	0.02121	2237.28	0.0224
												290	995.698	289	2416.03		2235.35	0.0209	2235.35	0.02252
												289	1601.72	288	4041.04		2233.42	0.02066	2233.42	0.02248
												288	2381.41	287	8753.88		2231.49	0.02068	2231.49	0.02209
												287	6339.16	286	20139		2229.57	0.02073	2229.57	0.02171
												286	28622.8	285	46728.2		2227.64	0.02062	2227.64	0.02177
												285	56062.6	284	59526.6		2225.71	0.02064	2225.71	0.02216
												284	38100.1	283	32887.7		2223.78	0.02094	2223.78	0.02236
												283	7698.64	282	7479.01		2221.85	0.02109	2221.85	0.02226
												282	1584.61	281	2023.49		2219.92	0.02063	2219.92	0.02225
												281	968.127	280	1551.56		2217.99	0.02	2217.99	0.02242
												280	634.214	279	1153.92		2216.07	0.02003	2216.07	0.02225
												279	373.049	278	1313.25		2214.14	0.02051	2214.14	0.02147
												278	569.528	277	1046.1		2212.21	0.02051	2212.21	0.02085
												277	425.95	276	931.293		2210.28	0.02007	2210.28	0.02113
												276	407.003	275	1097.8		2208.35	0.01994	2208.35	0.02173
												275	328.912	274	926.511		2206.42	0.0201	2206.42	0.02175
												274	187.335	273	1128.93		2204.49	0.0202	2204.49	0.02137
												273	227.151	272	982.253		2202.56	0.02035	2202.56	0.02111
												272	328.371	271	961.785		2200.64	0.02076	2200.64	0.02081
												271	315.266	270	661.184		2198.71	0.02113	2198.71	0.02038
												270	286.875	269	841.517		2196.78	0.02087	2196.78	0.02027
												269	275.03	268	1083.61		2194.85	0.02016	2194.85	0.02086
												268	360.664	267	1035.49		2192.92	0.01958	2192.92	0.02169
												267	121.909	266	1007.66		2190.99	0.01965	2190.99	0.02198
												266	289.336	265	751.321		2189.06	0.02056	2189.06	0.02186
												265	202.981	264	1020.81		2187.13	0.02141	2187.13	0.02214
												264	252.421	263	1069.41		2185.21	0.02137	2185.21	0.0222
												263	319.168	262	741.357		2183.28	0.02073	2183.28	0.02083
												262	210.924	261	907.843		2181.35	0.0202	2181.35	0.01927
												261	405.142	260	969.388		2179.42	0.0202	2179.42	0.01922
												260	223.049	259	732.573		2177.49	0.02002	2177.49	0.01969
												259	262.085	258	1125.89		2175.56	0.01913	2175.56	0.01914
												258	406.663	257	935.094		2173.63	0.0188	2173.63	0.0183
												257	254.282	256	913.445		2171.71	0.01957	2171.71	0.01885
												256	395.358	255	1127.83		2169.78	0.02052	2169.78	0.02059
												255	329.912	254	892.617		2167.85	0.02132	2167.85	0.0223
												254	213.005	253	869.808		2165.92	0.02164	2165.92	0.02347
												253	291.517	252	989.156		2163.99	0.02148	2163.99	0.02427
												252	123.509	251	942.337		2162.06	0.02108	2162.06	0.02411
												251	310.144	250	918.007		2160.13	0.01892	2160.13	0.02073
												250	369.968	249	1104.24		2158.2	0.01517	2158.2	0.0152
												249	251.1	248	867.347		2156.28	0.01345	2156.28	0.01269
												248	248.379	247	950.64		2154.35	0.01415	2154.35	0.01364
												247	373.069	246	1061.28		2152.42	0.01547	2152.42	0.0156
												246	213.605	245	879.852		2150.49	0.01641	2150.49	0.01706
												245	300.68	244	1034.49		2148.56	0.01653	2148.56	0.01742
												244	261.725	243	860.704		2146.63	0.01612	2146.63	0.01747
												243	477.451	242	821.188		2144.7	0.01601	2144.7	0.01791
												242	499.12	241	821.789		2142.77	0.01642	2142.77	0.01806
												241	318.267	240	976.671		2140.85	0.01674	2140.85	0.01773
												240	357.063	239	1042.78		2138.92	0.01647	2138.92	0.01747
												239	209.564	238	1074.53		2136.99	0.01586	2136.99	0.01708
												238	316.427	237	760.444		2135.06	0.01539	2135.06	0.01616
												237	312.025	236	843.037		2133.13	0.01535	2133.13	0.01538
												236	324.43	235	786.695		2131.2	0.01575	2131.2	0.01542
												235	344.438	234	862.925		2129.27	0.01619	2129.27	0.01615
												234	417.787	233	1495.94		2127.35	0.01654	2127.35	0.01709
												233	256.863	232	1693.24		2125.42	0.01694	2125.42	0.01777
												232	330.732	231	1669.71		2123.49	0.01735	2123.49	0.01798
												231	281.293	230	1096.58		2121.56	0.01786	2121.56	0.01804
												230	280.832	229	1286.49		2119.63	0.01848	2119.63	0.01833
												229	149.76	228	1042.72		2117.7	0.01898	2117.7	0.01867
												228	193.017	227	905.582		2115.77	0.01928	2115.77	0.01877
												227	373.209	226	1035.39		2113.84	0.01946	2113.84	0.01886
												226	277.131	225	925.51		2111.92	0.01953	2111.92	0.01913
												225	215.946	224	972.189		2109.99	0.01945	2109.99	0.01938
												224	309.704	223	832.133		2108.06	0.01904	2108.06	0.01946
												223	280.072	222	1009.92		2106.13	0.01864	2106.13	0.01937
												222	229.572	221	872.189		2104.2	0.01889	2104.2	0.01927
												221	312.905	220	783.553		2102.27	0.01965	2102.27	0.01923
												220	293.617	219	991.597		2100.34	0.02005	2100.34	0.01909
												219	205.762	218	908.063		2098.42	0.01973	2098.42	0.01858
												218	284.974	217	1006.54		2096.49	0.01917	2096.49	0.01773
												217	229.992	216	917.927		2094.56	0.01893	2094.56	0.0171
												216	262.905	215	1219.17		2092.63	0.01901	2092.63	0.01729
												215	330.772	214	1085.65		2090.7	0.01906	2090.7	0.01795
												214	353.942	213	1169.51		2088.77	0.01891	2088.77	0.01844
												213	269.028	212	1025.59		2086.84	0.01888	2086.84	0.0188
												212	300.5	211	798.86		2084.91	0.01922	2084.91	0.01936
												211	321.769	210	822.489		2082.99	0.0197	2082.99	0.01983
												210	346.419	209	723.549		2081.06	0.01994	2081.06	0.01977
												209	361.204	208	1121.95		2079.13	0.02	2079.13	0.01947
												208	290.696	207	1126.61		2077.2	0.02012	2077.2	0.01931
												207	277.171	206	1127.75		2075.27	0.02023	2075.27	0.01902
												206	347.819	205	1080.61		2073.34	0.02016	2073.34	0.01864
												205	331.313	204	1120.57		2071.41	0.01999	2071.41	0.01865
												204	252.321	203	1177.95		2069.48	0.01965	2069.48	0.01888
												203	347.739	202	865.346		2067.56	0.0191	2067.56	0.01872
												202	323.489	201	928.471		2065.63	0.0189	2065.63	0.01824
												201	298.9	200	1214.95		2063.7	0.01919	2063.7	0.01817
												200	328.391	199	1025.03		2061.77	0.01941	2061.77	0.01852
												199	360.164	198	1095.34		2059.84	0.01942	2059.84	0.01877
												198	258.263	197	855.362		2057.91	0.01962	2057.91	0.01895
												197	284.234	196	743.878		2055.98	0.01997	2055.98	0.01896
												196	226.671	195	1063.25		2054.06	0.02043	2054.06	0.01881
												195	334.994	194	1124.31		2052.13	0.02144	2052.13	0.01912
												194	369.268	193	1101.02		2050.2	0.02223	2050.2	0.01962
												193	224.23	192	1140.04		2048.27	0.02137	2048.27	0.0193
												192	360.124	191	816.106		2046.34	0.0197	2046.34	0.0184
												191	296.138	190	1028.49		2044.41	0.01904	2044.41	0.01782
												190	378.311	189	872.809		2042.48	0.01953	2042.48	0.01775
												189	314.686	188	1284.81		2040.55	0.02048	2040.55	0.01782
												188	310.584	187	1090.38		2038.63	0.02115	2038.63	0.01758
												187	379.852	186	1137.29		2036.7	0.02092	2036.7	0.0171
												186	400.4	185	961.645		2034.77	0.0201	2034.77	0.01673
												185	333.333	184	1106		2032.84	0.01934	2032.84	0.01697
												184	357.403	183	1096.94		2030.91	0.01835	2030.91	0.01772
												183	366.427	182	1089.06		2028.98	0.01732	2028.98	0.01805
												182	415.566	181	1259.54		2027.05	0.01725	2027.05	0.01755
												181	305.302	180	1130.59		2025.12	0.01775	2025.12	0.01675
												180	432.593	179	1137.45		2023.2	0.018	2023.2	0.01617
												179	220.868	178	854.542		2021.27	0.01814	2021.27	0.01585
												178	302.621	177	1106.54		2019.34	0.01838	2019.34	0.0162
												177	390.036	176	1244.8		2017.41	0.01865	2017.41	0.01727
												176	420.488	175	979.832		2015.48	0.01859	2015.48	0.01798
												175	358.403	174	1072.95		2013.55	0.01808	2013.55	0.01789
												174	343.517	173	1067.43		2011.62	0.0177	2011.62	0.01741
												173	369.768	172	1075.17		2009.7	0.01772	2009.7	0.01704
												172	314.826	171	1088.9		2007.77	0.01763	2007.77	0.01687
												171	305.842	170	1666.41		2005.84	0.01738	2005.84	0.01633
												170	383.593	169	1883.83		2003.91	0.01724	2003.91	0.01567
												169	320.788	168	2307.46		2001.98	0.01699	2001.98	0.01548
												168	430.872	167	2165.83		2000.05	0.01716	2000.05	0.01558
												167	370.268	166	1207.54		1998.12	0.01813	1998.12	0.01604
												166	384.294	165	808.804		1996.19	0.01888	1996.19	0.01709
												165	289.816	164	980.812		1994.27	0.01884	1994.27	0.01778
												164	336.014	163	683.733		1992.34	0.0187	1992.34	0.01728
												163	393.657	162	849.14		1990.41	0.01881	1990.41	0.01653
												162	387.655	161	809.764		1988.48	0.01881	1988.48	0.01647
												161	345.958	160	861.465		1986.55	0.01887	1986.55	0.01727
												160	410.164	159	800.58		1984.62	0.01938	1984.62	0.01891
												159	511.965	158	660.184		1982.69	0.02023	1982.69	0.02044
												158	446.078	157	741.517		1980.76	0.02077	1980.76	0.02055
												157	299.2	156	1103.48		1978.84	0.02024	1978.84	0.01884
												156	522.309	155	1335.01		1976.91	0.01888	1976.91	0.01655
												155	726.511	154	2239.46		1974.98	0.01765	1974.98	0.01521
												154	1099.14	153	3464.75		1973.05	0.01713	1973.05	0.01484
												153	1294	152	3623.49		1971.12	0.01726	1971.12	0.01492
												152	979.552	151	2189.24		1969.19	0.01738	1969.19	0.01481
												151	532.793	150	1285.17		1967.26	0.01742	1967.26	0.01435
												150	374.15	149	723.87		1965.34	0.01764	1965.34	0.01414
												149	409.464	148	859.124		1963.41	0.01761	1963.41	0.01404
												148	391.597	147	845.258		1961.48	0.017	1961.48	0.01369
												147	301.721	146	863.665		1959.55	0.01634	1959.55	0.01358
												146	400.86	145	758.784		1957.62	0.01618	1957.62	0.01393
												145	247.179	144	855.842		1955.69	0.01647	1955.69	0.01436
												144	312.925	143	616.447		1953.76	0.01703	1953.76	0.01472
												143	319.708	142	701.541		1951.83	0.01727	1951.83	0.01522
												142	248.179	141	782.153		1949.91	0.01687	1949.91	0.01576
												141	261.625	140	906.022		1947.98	0.01642	1947.98	0.01603
												140	266.707	139	707.363		1946.05	0.01647	1946.05	0.01604
												139	288.295	138	852.681		1944.12	0.01672	1944.12	0.01607
												138	335.134	137	741.156		1942.19	0.01678	1942.19	0.01612
												137	330.172	136	686.114		1940.26	0.0169	1940.26	0.01604
												136	293.337	135	683.713		1938.33	0.01722	1938.33	0.01598
												135	356.443	134	835.794		1936.41	0.01749	1936.41	0.0161
												134	361.325	133	944.398		1934.48	0.01761	1934.48	0.01625
												133	267.747	132	616.026		1932.55	0.01772	1932.55	0.01632
												132	411.605	131	704.042		1930.62	0.01779	1930.62	0.01624
												131	382.953	130	654.062		1928.69	0.01767	1928.69	0.01609
												130	366.066	129	763.265		1926.76	0.01751	1926.76	0.01601
												129	311.765	128	665.946		1924.83	0.01746	1924.83	0.01602
												128	319.108	127	800.6		1922.9	0.01764	1922.9	0.01612
												127	598.419	126	827.111		1920.98	0.01794	1920.98	0.01638
												126	322.789	125	1060.18		1919.05	0.01803	1919.05	0.01676
												125	369.728	124	963.205		1917.12	0.01803	1917.12	0.01709
												124	256.202	123	1044.38		1915.19	0.01827	1915.19	0.01718
												123	338.535	122	816.987		1913.26	0.0186	1913.26	0.01713
												122	394.118	121	749.06		1911.33	0.01877	1911.33	0.01711
												121	391.697	120	655.542		1909.4	0.01883	1909.4	0.01707
												120	395.278	119	904.322		1907.47	0.01886	1907.47	0.01699
												119	342.537	118	877.891		1905.55	0.01888	1905.55	0.01708
												118	343.277	117	992.417		1903.62	0.01894	1903.62	0.01729
												117	364.006	116	634.074		1901.69	0.0191	1901.69	0.01743
												116	293.878	115	692.577		1899.76	0.01927	1899.76	0.01754
												115	417.747	114	723.129		1897.83	0.01939	1897.83	0.01772
												114	371.168	113	753.241		1895.9	0.01953	1895.9	0.0179
												113	300.42	112	609.724		1893.97	0.01961	1893.97	0.01796
												112	337.915	111	645.318		1892.05	0.01957	1892.05	0.01782
												111	313.625	110	625.53		1890.12	0.0194	1890.12	0.01755
												110	260.084	109	749.8		1888.19	0.01913	1888.19	0.01728
												109	355.482	108	570.548		1886.26	0.0189	1886.26	0.01705
												108	361.224	107	556.162		1884.33	0.01875	1884.33	0.01681
												107	310.344	106	513.565		1882.4	0.01863	1882.4	0.01661
												106	246.699	105	747.339		1880.47	0.0185	1880.47	0.01648
												105	282.593	104	787.795		1878.54	0.01844	1878.54	0.01644
												104	539.176	103	1785.55		1876.62	0.01842	1876.62	0.01641
												103	1086.87	102	3219.73		1874.69	0.01843	1874.69	0.01636
												102	1732.61	101	3927.39		1872.76	0.01852	1872.76	0.01645
												101	973.99	100	2178.79		1870.83	0.01861	1870.83	0.01665
												100	395.578	99	765.826		1868.9	0.01852	1868.9	0.01677
												99	484.974	98	583.613		1866.97	0.01835	1866.97	0.01669
												98	432.453	97	519.388		1865.04	0.01829	1865.04	0.01656
												97	390.076	96	652.521		1863.11	0.01826	1863.11	0.01648
												96	317.047	95	432.453		1861.19	0.01825	1861.19	0.01642
												95	268.948	94	462.045		1859.26	0.0183	1859.26	0.01632
												94	255.522	93	615.186		1857.33	0.01831	1857.33	0.01621
												93	230.392	92	679.192		1855.4	0.01824	1855.4	0.0162
												92	266.747	91	587.655		1853.47	0.01814	1853.47	0.01622
												91	299.84	90	804.202		1851.54	0.01814	1851.54	0.01616
												90	280.032	89	642.257		1849.61	0.01822	1849.61	0.01608
												89	364.666	88	710.144		1847.69	0.01831	1847.69	0.01601
												88	447.679	87	513.185		1845.76	0.01839	1845.76	0.01592
												87	388.395	86	672.009		1843.83	0.01842	1843.83	0.01588
												86	304.382	85	584.514		1841.9	0.0184	1841.9	0.01604
												85	329.952	84	663.886		1839.97	0.01837	1839.97	0.0162
												84	346.038	83	805.662		1838.04	0.01836	1838.04	0.01625
												83	322.989	82	496.178		1836.11	0.01835	1836.11	0.01628
												82	218.387	81	689.456		1834.18	0.01831	1834.18	0.01637
												81	331.533	80	471.008		1832.26	0.01827	1832.26	0.01646
												80	254.022	79	456.062		1830.33	0.0183	1830.33	0.0164
												79	274.75	78	724.81		1828.4	0.01841	1828.4	0.01628
												78	512.645	77	574.83		1826.47	0.01855	1826.47	0.01631
												77	267.327	76	623.79		1824.54	0.01871	1824.54	0.01645
												76	312.065	75	495.318		1822.61	0.01888	1822.61	0.01658
												75	310.044	74	560.604		1820.68	0.01893	1820.68	0.01663
												74	351.821	73	583.173		1818.76	0.01873	1818.76	0.01651
												73	315.546	72	605.762		1816.83	0.01846	1816.83	0.01633
												72	365.846	71	694.778		1814.9	0.01846	1814.9	0.0163
												71	238.675	70	414.546		1812.97	0.01864	1812.97	0.01638
												70	208.543	69	525.75		1811.04	0.01875	1811.04	0.01648
												69	348.179	68	629.632		1809.11	0.01878	1809.11	0.0166
												68	341.357	67	644.418		1807.18	0.01886	1807.18	0.01672
												67	331.533	66	503.661		1805.25	0.01898	1805.25	0.01679
												66	254.122	65	680.252		1803.33	0.01909	1803.33	0.01679
												65	453.501	64	734.974		1801.4	0.01916	1801.4	0.01677
												64	356.403	63	660.024		1799.47	0.01918	1799.47	0.01679
												63	358.563	62	631.493		1797.54	0.01923	1797.54	0.01683
												62	412.125	61	710.124		1795.61	0.01928	1795.61	0.01684
												61	433.713	60	649.26		1793.68	0.01932	1793.68	0.01678
												60	314.786	59	582.893		1791.75	0.0194	1791.75	0.01676
												59	316.186	58	520.928		1789.82	0.01948	1789.82	0.01686
												58	332.333	57	616.146		1787.9	0.01951	1787.9	0.01693
												57	300.5	56	829.292		1785.97	0.01953	1785.97	0.01692
												56	428.211	55	593.998		1784.04	0.01957	1784.04	0.01693
												55	374.37	54	630.492		1782.11	0.01959	1782.11	0.01698
												54	382.613	53	744.198		1780.18	0.01959	1780.18	0.017
												53	361.184	52	764.106		1778.25	0.01957	1778.25	0.01699
												52	479.312	51	580.152		1776.32	0.01954	1776.32	0.01697
												51	481.072	50	803.381		1774.4	0.01955	1774.4	0.01698
												50	432.693	49	714.906		1772.47	0.01964	1772.47	0.01705
												49	224.03	48	655.182		1770.54	0.01973	1770.54	0.01718
												48	358.483	47	711.505		1768.61	0.01978	1768.61	0.01733
												47	348.559	46	567.067		1766.68	0.01989	1766.68	0.01751
												46	427.091	45	702.661		1764.75	0.02	1764.75	0.01768
												45	381.333	44	512.645		1762.82	0.02008	1762.82	0.01783
												44	338.715	43	739.996		1760.89	0.02012	1760.89	0.01802
												43	293.337	42	788.315		1758.97	0.02015	1758.97	0.01818
												42	366.066	41	687.795		1757.04	0.02022	1757.04	0.01827
												41	422.429	40	590.516		1755.11	0.02029	1755.11	0.01839
												40	447.739	39	742.137		1753.18	0.02036	1753.18	0.01855
												39	424.69	38	695.858		1751.25	0.02047	1751.25	0.01876
												38	497.499	37	845.478		1749.32	0.02063	1749.32	0.01902
												37	377.491	36	616.687		1747.39	0.0208	1747.39	0.01927
												36	338.435	35	613.005		1745.46	0.02092	1745.46	0.01949
												35	257.243	34	749.3		1743.54	0.02101	1743.54	0.0197
												34	235.654	33	779.932		1741.61	0.02113	1741.61	0.0199
												33	407.283	32	914.006		1739.68	0.02125	1739.68	0.0201
												32	339.276	31	539.576		1737.75	0.0213	1737.75	0.02033
												31	214.386	30	686.955		1735.82	0.02128	1735.82	0.02054
												30	317.347	29	862.905		1733.89	0.02118	1733.89	0.02081
												29	378.411	28	709.864		1731.96	0.02116	1731.96	0.02111
												28	378.591	27	871.108		1730.04	0.0212	1730.04	0.02137
												27	244.178	26	714.946		1728.11	0.02124	1728.11	0.02163
												26	277.711	25	1181.65		1726.18	0.02128	1726.18	0.02188
												25	256.403	24	1195.86		1724.25	0.02136	1724.25	0.02215
												24	322.249	23	1002.82		1722.32	0.02144	1722.32	0.0224
												23	295.418	22	640.376		1720.39	0.02146	1720.39	0.02255
												22	436.275	21	722.289		1718.46	0.0214	1718.46	0.02259
												21	458.583	20	488.836		1716.53	0.02128	1716.53	0.02246
												20	435.094	19	649.2		1714.61	0.02119	1714.61	0.02229
												19	680.532	18	886.074		1712.68	0.02109	1712.68	0.02219
												18	687.915	17	890.436		1710.75	0.02097	1710.75	0.02215
												17	595.158	16	1054.9		1708.82	0.02084	1708.82	0.02216
												16	596.158	15	912.345		1706.89	0.02077	1706.89	0.02215
												15	459.764	14	963.165		1704.96	0.02073	1704.96	0.02208
												14	635.734	13	968.727		1703.03	0.02061	1703.03	0.02202
												13	600.5	12	1004.32		1701.1	0.02045	1701.1	0.02196
												12	289.456	11	513.065		1699.18	0.02037	1699.18	0.0219
												11	148.599	10	406.242		1697.25	0.02032	1697.25	0.02188
												10	151.421	9	443.337		1695.32	0.0202	1695.32	0.02193
												9	227.791	8	569.968		1693.39	0.02012	1693.39	0.0221
												8	199.14	7	492.697		1691.46	0.02006	1691.46	0.02226
												7	167.427	6	623.629		1689.53	0.01999	1689.53	0.02235
												6	277.691	5	315.046		1687.6	0.01994	1687.6	0.02237
												5	119.628	4	250.68		1685.68	0.01989	1685.68	0.02234
												4	97.419	3	199.32		1683.75	0.01978	1683.75	0.02236
																	1681.82	0.01976	1681.82	0.02249
																	1679.89	0.01982	1679.89	0.0227
																	1677.96	0.01988	1677.96	0.02292
																	1676.03	0.01993	1676.03	0.02317
																	1674.1	0.01996	1674.1	0.02346
																	1672.17	0.01997	1672.17	0.02374
																	1670.25	0.01996	1670.25	0.02409
																	1668.32	0.01994	1668.32	0.02448
																	1666.39	0.0199	1666.39	0.02469
																	1664.46	0.01987	1664.46	0.02484
																	1662.53	0.01983	1662.53	0.025
																	1660.6	0.01984	1660.6	0.02517
																	1658.67	0.0199	1658.67	0.0253
																	1656.75	0.01999	1656.75	0.02541
																	1654.82	0.02005	1654.82	0.02551
																	1652.89	0.02004	1652.89	0.02564
																	1650.96	0.02013	1650.96	0.02579
																	1649.03	0.02021	1649.03	0.02589
																	1647.1	0.02022	1647.1	0.02607
																	1645.17	0.02022	1645.17	0.0264
																	1643.24	0.02031	1643.24	0.02669
																	1641.32	0.0204	1641.32	0.02688
																	1639.39	0.02046	1639.39	0.02701
																	1637.46	0.02047	1637.46	0.0272
																	1635.53	0.0205	1635.53	0.02756
																	1633.6	0.02058	1633.6	0.0279
																	1631.67	0.0206	1631.67	0.02811
																	1629.74	0.02057	1629.74	0.02836
																	1627.81	0.02055	1627.81	0.0287
																	1625.89	0.02057	1625.89	0.02903
																	1623.96	0.02058	1623.96	0.02939
																	1622.03	0.02053	1622.03	0.02984
																	1620.1	0.02048	1620.1	0.03021
																	1618.17	0.02047	1618.17	0.03052
																	1616.24	0.02046	1616.24	0.03088
																	1614.31	0.02041	1614.31	0.03119
																	1612.39	0.02039	1612.39	0.0314
																	1610.46	0.02041	1610.46	0.03156
																	1608.53	0.02041	1608.53	0.03161
																	1606.6	0.02039	1606.6	0.03153
																	1604.67	0.02035	1604.67	0.03135
																	1602.74	0.02032	1602.74	0.03105
																	1600.81	0.02032	1600.81	0.03063
																	1598.88	0.02032	1598.88	0.03014
																	1596.96	0.02032	1596.96	0.02956
																	1595.03	0.02029	1595.03	0.02888
																	1593.1	0.02027	1593.1	0.02822
																	1591.17	0.02027	1591.17	0.02759
																	1589.24	0.02031	1589.24	0.02697
																	1587.31	0.02034	1587.31	0.02637
																	1585.38	0.02034	1585.38	0.02577
																	1583.45	0.02027	1583.45	0.02518
																	1581.53	0.02016	1581.53	0.02465
																	1579.6	0.02009	1579.6	0.0242
																	1577.67	0.02001	1577.67	0.02372
																	1575.74	0.01987	1575.74	0.02313
																	1573.81	0.01973	1573.81	0.02277
																	1571.88	0.01968	1571.88	0.02258
																	1569.95	0.01963	1569.95	0.0223
																	1568.03	0.01951	1568.03	0.02196
																	1566.1	0.01942	1566.1	0.02172
																	1564.17	0.0194	1564.17	0.02153
																	1562.24	0.01941	1562.24	0.02143
																	1560.31	0.01938	1560.31	0.02131
																	1558.38	0.01924	1558.38	0.02104
																	1556.45	0.01922	1556.45	0.02095
																	1554.52	0.01921	1554.52	0.02095
																	1552.6	0.01919	1552.6	0.02097
																	1550.67	0.01916	1550.67	0.02097
																	1548.74	0.01918	1548.74	0.02098
																	1546.81	0.01926	1546.81	0.02098
																	1544.88	0.01938	1544.88	0.02098
																	1542.95	0.01945	1542.95	0.02094
																	1541.02	0.01927	1541.02	0.02078
																	1539.09	0.01915	1539.09	0.02075
																	1537.17	0.01915	1537.17	0.02078
																	1535.24	0.01916	1535.24	0.02075
																	1533.31	0.01915	1533.31	0.02063
																	1531.38	0.01921	1531.38	0.02054
																	1529.45	0.01926	1529.45	0.02047
																	1527.52	0.01926	1527.52	0.0203
																	1525.59	0.01928	1525.59	0.02011
																	1523.67	0.01927	1523.67	0.0199
																	1521.74	0.01927	1521.74	0.01977
																	1519.81	0.01928	1519.81	0.01981
																	1517.88	0.01938	1517.88	0.01994
																	1515.95	0.01947	1515.95	0.01997
																	1514.02	0.01953	1514.02	0.01991
																	1512.09	0.01964	1512.09	0.01987
																	1510.16	0.01972	1510.16	0.01977
																	1508.24	0.01979	1508.24	0.01979
																	1506.31	0.01995	1506.31	0.02037
																	1504.38	0.02018	1504.38	0.02106
																	1502.45	0.02036	1502.45	0.02161
																	1500.52	0.02058	1500.52	0.02233
																	1498.59	0.02091	1498.59	0.02355
																	1496.66	0.02126	1496.66	0.02549
																	1494.74	0.0216	1494.74	0.02735
																	1492.81	0.02188	1492.81	0.02859
																	1490.88	0.02229	1490.88	0.02985
																	1488.95	0.02301	1488.95	0.03148
																	1487.02	0.0239	1487.02	0.03285
																	1485.09	0.02487	1485.09	0.03388
																	1483.16	0.02633	1483.16	0.03516
																	1481.23	0.02915	1481.23	0.03754
																	1479.31	0.03467	1479.31	0.04257
																	1477.38	0.04781	1477.38	0.05559
																	1475.45	0.07564	1475.45	0.08399
																	1473.52	0.11289	1473.52	0.12261
																	1471.59	0.1287	1471.59	0.14053
																	1469.66	0.12676	1469.66	0.14078
																	1467.73	0.1293	1467.73	0.14549
																	1465.8	0.14731	1465.8	0.16719
																	1463.88	0.18091	1463.88	0.20691
																	1461.95	0.19808	1461.95	0.22748
																	1460.02	0.18696	1460.02	0.21441
																	1458.09	0.14842	1458.09	0.16954
																	1456.16	0.10412	1456.16	0.11907
																	1454.23	0.0878	1454.23	0.10037
																	1452.3	0.0796	1452.3	0.09069
																	1450.38	0.07236	1450.38	0.0822
																	1448.45	0.0662	1448.45	0.07506
																	1446.52	0.06163	1446.52	0.06978
																	1444.59	0.05882	1444.59	0.06648
																	1442.66	0.05675	1442.66	0.06402
																	1440.73	0.05482	1440.73	0.06172
																	1438.8	0.05287	1438.8	0.05942
																	1436.87	0.04998	1436.87	0.05616
																	1434.95	0.04671	1434.95	0.05251
																	1433.02	0.04416	1433.02	0.04958
																	1431.09	0.04127	1431.09	0.04637
																	1429.16	0.03783	1429.16	0.04273
																	1427.23	0.03501	1427.23	0.03991
																	1425.3	0.03288	1425.3	0.03793
																	1423.37	0.03099	1423.37	0.03635
																	1421.44	0.02961	1421.44	0.03529
																	1419.52	0.02842	1419.52	0.03431
																	1417.59	0.02725	1417.59	0.03321
																	1415.66	0.02659	1415.66	0.03244
																	1413.73	0.02612	1413.73	0.03182
																	1411.8	0.02564	1411.8	0.03113
																	1409.87	0.02515	1409.87	0.03043
																	1407.94	0.02478	1407.94	0.02985
																	1406.02	0.02447	1406.02	0.02931
																	1404.09	0.0242	1404.09	0.02878
																	1402.16	0.02409	1402.16	0.02841
																	1400.23	0.02405	1400.23	0.02806
																	1398.3	0.02392	1398.3	0.02761
																	1396.37	0.02362	1396.37	0.02706
																	1394.44	0.02334	1394.44	0.02654
																	1392.51	0.02333	1392.51	0.02627
																	1390.59	0.02351	1390.59	0.02621
																	1388.66	0.02374	1388.66	0.02623
																	1386.73	0.0242	1386.73	0.02658
																	1384.8	0.02535	1384.8	0.02784
																	1382.87	0.0276	1382.87	0.03043
																	1380.94	0.03085	1380.94	0.03419
																	1379.01	0.03363	1379.01	0.0374
																	1377.08	0.03443	1377.08	0.03828
																	1375.16	0.03367	1375.16	0.03728
																	1373.23	0.03311	1373.23	0.03645
																	1371.3	0.03354	1371.3	0.03675
																	1369.37	0.03417	1369.37	0.03726
																	1367.44	0.03431	1367.44	0.03724
																	1365.51	0.03386	1365.51	0.0366
																	1363.58	0.03293	1363.58	0.0355
																	1361.66	0.03178	1361.66	0.03421
																	1359.73	0.03103	1359.73	0.03331
																	1357.8	0.03074	1357.8	0.03289
																	1355.87	0.0307	1355.87	0.03279
																	1353.94	0.03079	1353.94	0.03288
																	1352.01	0.03074	1352.01	0.03283
																	1350.08	0.03036	1350.08	0.03241
																	1348.15	0.0297	1348.15	0.03168
																	1346.23	0.02894	1346.23	0.0309
																	1344.3	0.02826	1344.3	0.03021
																	1342.37	0.02767	1342.37	0.02959
																	1340.44	0.02705	1340.44	0.02893
																	1338.51	0.02628	1338.51	0.02811
																	1336.58	0.02558	1336.58	0.02736
																	1334.65	0.02506	1334.65	0.02679
																	1332.73	0.02465	1332.73	0.02635
																	1330.8	0.02437	1330.8	0.02607
																	1328.87	0.02425	1328.87	0.02596
																	1326.94	0.02426	1326.94	0.026
																	1325.01	0.02436	1325.01	0.02613
																	1323.08	0.02453	1323.08	0.02632
																	1321.15	0.02476	1321.15	0.02657
																	1319.22	0.02509	1319.22	0.02689
																	1317.3	0.02548	1317.3	0.02727
																	1315.37	0.02588	1315.37	0.02768
																	1313.44	0.02631	1313.44	0.02815
																	1311.51	0.02672	1311.51	0.02861
																	1309.58	0.02706	1309.58	0.029
																	1307.65	0.0273	1307.65	0.02931
																	1305.72	0.02745	1305.72	0.0295
																	1303.79	0.02753	1303.79	0.02959
																	1301.87	0.02751	1301.87	0.0296
																	1299.94	0.02737	1299.94	0.02953
																	1298.01	0.02713	1298.01	0.02939
																	1296.08	0.02682	1296.08	0.02918
																	1294.15	0.02646	1294.15	0.02898
																	1292.22	0.02608	1292.22	0.02888
																	1290.29	0.02573	1290.29	0.02893
																	1288.37	0.02542	1288.37	0.02914
																	1286.44	0.02516	1286.44	0.02951
																	1284.51	0.02495	1284.51	0.03004
																	1282.58	0.02478	1282.58	0.03071
																	1280.65	0.02464	1280.65	0.03147
																	1278.72	0.02453	1278.72	0.03227
																	1276.79	0.02445	1276.79	0.03313
																	1274.86	0.02438	1274.86	0.03401
																	1272.94	0.02428	1272.94	0.03489
																	1271.01	0.02417	1271.01	0.03574
																	1269.08	0.02407	1269.08	0.03652
																	1267.15	0.02396	1267.15	0.03721
																	1265.22	0.02382	1265.22	0.03779
																	1263.29	0.02366	1263.29	0.03826
																	1261.36	0.02348	1261.36	0.0386
																	1259.43	0.02328	1259.43	0.03879
																	1257.51	0.02308	1257.51	0.03885
																	1255.58	0.02291	1255.58	0.03883
																	1253.65	0.02278	1253.65	0.03875
																	1251.72	0.02266	1251.72	0.03863
																	1249.79	0.02257	1249.79	0.03853
																	1247.86	0.0225	1247.86	0.03847
																	1245.93	0.02244	1245.93	0.03846
																	1244.01	0.02236	1244.01	0.03849
																	1242.08	0.02228	1242.08	0.03863
																	1240.15	0.02226	1240.15	0.03895
																	1238.22	0.02225	1238.22	0.03944
																	1236.29	0.02219	1236.29	0.04
																	1234.36	0.02212	1234.36	0.04055
																	1232.43	0.02207	1232.43	0.04105
																	1230.5	0.02201	1230.5	0.04151
																	1228.58	0.02197	1228.58	0.04192
																	1226.65	0.02194	1226.65	0.04219
																	1224.72	0.02196	1224.72	0.04225
																	1222.79	0.022	1222.79	0.04213
																	1220.86	0.02204	1220.86	0.04188
																	1218.93	0.02208	1218.93	0.04152
																	1217	0.02211	1217	0.04105
																	1215.07	0.02214	1215.07	0.04048
																	1213.15	0.02216	1213.15	0.03981
																	1211.22	0.02215	1211.22	0.03905
																	1209.29	0.02213	1209.29	0.03821
																	1207.36	0.02211	1207.36	0.03732
																	1205.43	0.0221	1205.43	0.03644
																	1203.5	0.0221	1203.5	0.0356
																	1201.57	0.02208	1201.57	0.03481
																	1199.65	0.0221	1199.65	0.03409
																	1197.72	0.02215	1197.72	0.03346
																	1195.79	0.02218	1195.79	0.03292
																	1193.86	0.02221	1193.86	0.03242
																	1191.93	0.02224	1191.93	0.03195
																	1190	0.02226	1190	0.03151
																	1188.07	0.02226	1188.07	0.03112
																	1186.14	0.02224	1186.14	0.03076
																	1184.22	0.02221	1184.22	0.03044
																	1182.29	0.02221	1182.29	0.03018
																	1180.36	0.02225	1180.36	0.03
																	1178.43	0.02234	1178.43	0.0299
																	1176.5	0.02237	1176.5	0.02977
																	1174.57	0.02229	1174.57	0.02953
																	1172.64	0.02216	1172.64	0.02928
																	1170.72	0.02208	1170.72	0.02912
																	1168.79	0.02204	1168.79	0.02904
																	1166.86	0.02202	1166.86	0.02904
																	1164.93	0.02198	1164.93	0.02913
																	1163	0.02197	1163	0.02931
																	1161.07	0.02198	1161.07	0.02957
																	1159.14	0.02201	1159.14	0.02985
																	1157.21	0.02205	1157.21	0.03018
																	1155.29	0.02208	1155.29	0.03057
																	1153.36	0.0221	1153.36	0.03098
																	1151.43	0.02213	1151.43	0.0314
																	1149.5	0.02217	1149.5	0.03184
																	1147.57	0.0222	1147.57	0.03227
																	1145.64	0.02219	1145.64	0.03266
																	1143.71	0.02216	1143.71	0.03302
																	1141.78	0.02212	1141.78	0.03336
																	1139.86	0.02209	1139.86	0.03372
																	1137.93	0.02207	1137.93	0.0341
																	1136	0.02209	1136	0.03453
																	1134.07	0.02213	1134.07	0.03501
																	1132.14	0.02215	1132.14	0.03554
																	1130.21	0.02214	1130.21	0.03607
																	1128.28	0.0221	1128.28	0.03657
																	1126.36	0.02205	1126.36	0.03706
																	1124.43	0.02198	1124.43	0.03752
																	1122.5	0.0219	1122.5	0.03791
																	1120.57	0.02185	1120.57	0.0382
																	1118.64	0.02181	1118.64	0.0384
																	1116.71	0.02176	1116.71	0.03852
																	1114.78	0.02171	1114.78	0.03857
																	1112.85	0.02169	1112.85	0.03854
																	1110.93	0.02167	1110.93	0.03848
																	1109	0.02165	1109	0.03844
																	1107.07	0.02162	1107.07	0.03839
																	1105.14	0.0216	1105.14	0.03836
																	1103.21	0.0216	1103.21	0.03837
																	1101.28	0.0216	1101.28	0.03845
																	1099.35	0.02162	1099.35	0.03858
																	1097.42	0.02168	1097.42	0.03873
																	1095.5	0.0218	1095.5	0.03886
																	1093.57	0.02193	1093.57	0.03893
																	1091.64	0.02198	1091.64	0.0389
																	1089.71	0.02198	1089.71	0.03884
																	1087.78	0.022	1087.78	0.03882
																	1085.85	0.02206	1085.85	0.03884
																	1083.92	0.02212	1083.92	0.03881
																	1082	0.02212	1082	0.0387
																	1080.07	0.02203	1080.07	0.03852
																	1078.14	0.02187	1078.14	0.03838
																	1076.21	0.02169	1076.21	0.0383
																	1074.28	0.02155	1074.28	0.03827
																	1072.35	0.02146	1072.35	0.03827
																	1070.42	0.02136	1070.42	0.03828
																	1068.49	0.02121	1068.49	0.03828
																	1066.57	0.02116	1066.57	0.0384
																	1064.64	0.02131	1064.64	0.03883
																	1062.71	0.02154	1062.71	0.03948
																	1060.78	0.02167	1060.78	0.04014
																	1058.85	0.02171	1058.85	0.04062
																	1056.92	0.02188	1056.92	0.04091
																	1054.99	0.02232	1054.99	0.04103
																	1053.06	0.02297	1053.06	0.04113
																	1051.14	0.02368	1051.14	0.04135
																	1049.21	0.02433	1049.21	0.04172
																	1047.28	0.02486	1047.28	0.0422
																	1045.35	0.02529	1045.35	0.04278
																	1043.42	0.02557	1043.42	0.04339
																	1041.49	0.02567	1041.49	0.04396
																	1039.56	0.02561	1039.56	0.04447
																	1037.64	0.02553	1037.64	0.04492
																	1035.71	0.02554	1035.71	0.04535
																	1033.78	0.02559	1033.78	0.0457
																	1031.85	0.02561	1031.85	0.04586
																	1029.92	0.02563	1029.92	0.04578
																	1027.99	0.02577	1027.99	0.04552
																	1026.06	0.0261	1026.06	0.04519
																	1024.13	0.02655	1024.13	0.04483
																	1022.21	0.02696	1022.21	0.04439
																	1020.28	0.02722	1020.28	0.04389
																	1018.35	0.02728	1018.35	0.04332
																	1016.42	0.02712	1016.42	0.04269
																	1014.49	0.02681	1014.49	0.04202
																	1012.56	0.02638	1012.56	0.04132
																	1010.63	0.02587	1010.63	0.04049
																	1008.71	0.02531	1008.71	0.03944
																	1006.78	0.02475	1006.78	0.03825
																	1004.85	0.02424	1004.85	0.037
																	1002.92	0.02381	1002.92	0.03576
																	1000.99	0.02344	1000.99	0.03451
																	999.062	0.02313	999.062	0.03325
																	997.133	0.02285	997.133	0.03204
																	995.204	0.02261	995.204	0.03089
																	993.276	0.02235	993.276	0.02983
																	991.347	0.02206	991.347	0.0289
																	989.418	0.02179	989.418	0.02812
																	987.489	0.02157	987.489	0.02745
																	985.561	0.02138	985.561	0.02685
																	983.632	0.0212	983.632	0.02627
																	981.703	0.02104	981.703	0.02568
																	979.775	0.02092	979.775	0.02507
																	977.846	0.02083	977.846	0.02447
																	975.917	0.02075	975.917	0.02392
																	973.989	0.02069	973.989	0.02341
																	972.06	0.02064	972.06	0.02295
																	970.131	0.0206	970.131	0.02257
																	968.203	0.0206	968.203	0.02224
																	966.274	0.02058	966.274	0.02195
																	964.345	0.02048	964.345	0.02168
																	962.416	0.02031	962.416	0.02141
																	960.488	0.02012	960.488	0.0212
																	958.559	0.01992	958.559	0.0211
																	956.63	0.01975	956.63	0.0211
																	954.702	0.01961	954.702	0.02116
																	952.773	0.0195	952.773	0.02126
																	950.844	0.01938	950.844	0.02147
																	948.916	0.01923	948.916	0.0218
																	946.987	0.0191	946.987	0.02222
																	945.058	0.01902	945.058	0.02264
																	943.13	0.01897	943.13	0.02304
																	941.201	0.01891	941.201	0.02341
																	939.272	0.01883	939.272	0.02369
																	937.344	0.01874	937.344	0.02384
																	935.415	0.01866	935.415	0.02386
																	933.486	0.01862	933.486	0.02374
																	931.557	0.01858	931.557	0.02349
																	929.629	0.01853	929.629	0.02319
																	927.7	0.01848	927.7	0.02288
																	925.771	0.01846	925.771	0.02257
																	923.843	0.01847	923.843	0.02227
																	921.914	0.01843	921.914	0.02202
																	919.985	0.01831	919.985	0.0218
																	918.057	0.01821	918.057	0.02158
																	916.128	0.01818	916.128	0.0214
																	914.199	0.01822	914.199	0.02127
																	912.271	0.01826	912.271	0.02116
																	910.342	0.0183	910.342	0.02105
																	908.413	0.01828	908.413	0.02086
																	906.484	0.0182	906.484	0.02054
																	904.556	0.01807	904.556	0.02017
																	902.627	0.01791	902.627	0.01984
																	900.698	0.01779	900.698	0.01959
																	898.77	0.01775	898.77	0.01941
																	896.841	0.01773	896.841	0.01927
																	894.912	0.01769	894.912	0.01917
																	892.984	0.01767	892.984	0.01912
																	891.055	0.01771	891.055	0.0191
																	889.126	0.01779	889.126	0.01907
																	887.198	0.01779	887.198	0.01897
																	885.269	0.01772	885.269	0.01874
																	883.34	0.01759	883.34	0.01844
																	881.411	0.01745	881.411	0.01816
																	879.483	0.01736	879.483	0.01794
																	877.554	0.01733	877.554	0.01771
																	875.625	0.0173	875.625	0.01742
																	873.697	0.01723	873.697	0.01707
																	871.768	0.01716	871.768	0.0167
																	869.839	0.01712	869.839	0.01633
																	867.911	0.0171	867.911	0.01599
																	865.982	0.01709	865.982	0.01567
																	864.053	0.01706	864.053	0.01539
																	862.125	0.01701	862.125	0.01515
																	860.196	0.01701	860.196	0.01494
																	858.267	0.01705	858.267	0.01473
																	856.339	0.01711	856.339	0.01453
																	854.41	0.01715	854.41	0.01435
																	852.481	0.01716	852.481	0.01419
																	850.552	0.01713	850.552	0.01406
																	848.624	0.0171	848.624	0.01392
																	846.695	0.01708	846.695	0.01379
																	844.766	0.01704	844.766	0.01369
																	842.838	0.01697	842.838	0.01363
																	840.909	0.0169	840.909	0.01358
																	838.98	0.01687	838.98	0.01355
																	837.052	0.01688	837.052	0.01357
																	835.123	0.01688	835.123	0.01367
																	833.194	0.01687	833.194	0.01382
																	831.266	0.01687	831.266	0.01404
																	829.337	0.0169	829.337	0.01428
																	827.408	0.01693	827.408	0.01456
																	825.479	0.01694	825.479	0.01489
																	823.551	0.01695	823.551	0.01528
																	821.622	0.01695	821.622	0.01569
																	819.693	0.01696	819.693	0.01608
																	817.765	0.01698	817.765	0.01642
																	815.836	0.01701	815.836	0.01669
																	813.907	0.01703	813.907	0.01691
																	811.979	0.01704	811.979	0.01705
																	810.05	0.01704	810.05	0.01713
																	808.121	0.01705	808.121	0.01714
																	806.193	0.01707	806.193	0.01707
																	804.264	0.01711	804.264	0.01693
																	802.335	0.01715	802.335	0.01675
																	800.407	0.01719	800.407	0.01657
																	798.478	0.01722	798.478	0.01641
																	796.549	0.01726	796.549	0.01632
																	794.62	0.01729	794.62	0.01629
																	792.692	0.01732	792.692	0.01629
																	790.763	0.01736	790.763	0.0163
																	788.834	0.01746	788.834	0.01631
																	786.906	0.01762	786.906	0.01634
																	784.977	0.01779	784.977	0.01641
																	783.048	0.01796	783.048	0.01652
																	781.12	0.01815	781.12	0.01667
																	779.191	0.01834	779.191	0.01684
																	777.262	0.01854	777.262	0.01703
																	775.334	0.01874	775.334	0.01725
																	773.405	0.01891	773.405	0.01743
																	771.476	0.01896	771.476	0.0175
																	769.547	0.0189	769.547	0.01747
																	767.619	0.01874	767.619	0.01736
																	765.69	0.01854	765.69	0.0172
																	763.761	0.01836	763.761	0.01703
																	761.833	0.01821	761.833	0.0169
																	759.904	0.01812	759.904	0.01684
																	757.975	0.01809	757.975	0.01687
																	756.047	0.01813	756.047	0.01697
																	754.118	0.0182	754.118	0.01711
																	752.189	0.01833	752.189	0.01726
																	750.261	0.01853	750.261	0.01744
																	748.332	0.01879	748.332	0.01765
																	746.403	0.01911	746.403	0.0179
																	744.474	0.01956	744.474	0.01822
																	742.546	0.0202	742.546	0.01873
																	740.617	0.02117	740.617	0.0196
																	738.688	0.02288	738.688	0.02129
																	736.76	0.02668	736.76	0.02524
																	734.831	0.03622	734.831	0.03545
																	732.902	0.05358	732.902	0.05433
																	730.974	0.06919	730.974	0.07158
																	729.045	0.06992	729.045	0.07245
																	727.116	0.06142	727.116	0.06294
																	725.188	0.05872	725.188	0.05972
																	723.259	0.06889	723.259	0.07068
																	721.33	0.09174	721.33	0.0957
																	719.402	0.1116	719.402	0.11721
																	717.473	0.10627	717.473	0.11021
																	715.544	0.08305	715.544	0.08407
																	713.615	0.06167	713.615	0.06122
																	711.687	0.04814	711.687	0.04731
																	709.758	0.04005	709.758	0.03901
																	707.829	0.03481	707.829	0.03359
																	705.901	0.03108	705.901	0.02976
																	703.972	0.02833	703.972	0.02693
																	702.043	0.02627	702.043	0.02482
																	700.115	0.02469	700.115	0.02325
																	698.186	0.02349	698.186	0.02207
																	696.257	0.02263	696.257	0.0212
																	694.329	0.02204	694.329	0.02052
																	692.4	0.02155	692.4	0.01991
																	690.471	0.02108	690.471	0.01931
																	688.542	0.0206	688.542	0.01868
																	686.614	0.02016	686.614	0.01809
																	684.685	0.01978	684.685	0.01757
																	682.756	0.01948	682.756	0.01709
																	680.828	0.01923	680.828	0.01668
																	678.899	0.019	678.899	0.01637
																	676.97	0.01888	676.97	0.01616
																	675.042	0.01884	675.042	0.01602
																	673.113	0.01885	673.113	0.01596
																	671.184	0.01896	671.184	0.01595
																	669.256	0.01895	669.256	0.01579
																	667.327	0.01847	667.327	0.01524
																	665.398	0.01798	665.398	0.01477
																	663.469	0.01769	663.469	0.01447
																	661.541	0.01744	661.541	0.01421
																	659.612	0.01723	659.612	0.01402
																	657.683	0.01706	657.683	0.01386
																	655.755	0.01693	655.755	0.01369
																	653.826	0.01679	653.826	0.01347
																	651.897	0.01662	651.897	0.01328
																	649.969	0.01653	649.969	0.0132
																	648.04	0.01653	648.04	0.01321
																	646.111	0.01648	646.111	0.01322
																	644.183	0.01633	644.183	0.01321
																	642.254	0.01621	642.254	0.0132
																	640.325	0.01614	640.325	0.01319
																	638.397	0.01609	638.397	0.0132
																	636.468	0.01605	636.468	0.01327
																	634.539	0.01602	634.539	0.01337
																	632.61	0.01598	632.61	0.01344
																	630.682	0.01592	630.682	0.01352
																	628.753	0.01583	628.753	0.0136
																	626.824	0.01577	626.824	0.01363
																	624.896	0.0158	624.896	0.01359
																	622.967	0.01584	622.967	0.01352
																	621.038	0.01581	621.038	0.01347
																	619.11	0.01577	619.11	0.01339
																	617.181	0.01574	617.181	0.01325
																	615.252	0.01569	615.252	0.01308
																	613.324	0.01564	613.324	0.01295
																	611.395	0.01563	611.395	0.01283
																	609.466	0.01562	609.466	0.01273
																	607.537	0.01561	607.537	0.01263
																	605.609	0.01561	605.609	0.01253
																	603.68	0.01559	603.68	0.01243
																	601.751	0.01553	601.751	0.01232
																	599.823	0.01551	599.823	0.0122
																	597.894	0.01552	597.894	0.0121
																	595.965	0.01553	595.965	0.01204
																	594.037	0.01549	594.037	0.01206
																	592.108	0.01543	592.108	0.01208
																	590.179	0.01537	590.179	0.01202
																	588.251	0.0153	588.251	0.01197
																	586.322	0.01523	586.322	0.01198
																	584.393	0.01516	584.393	0.01203
																	582.464	0.01509	582.464	0.01212
																	580.536	0.01504	580.536	0.01218
																	578.607	0.01504	578.607	0.01213
																	576.678	0.01506	576.678	0.01192
																	574.75	0.01507	574.75	0.01161
																	572.821	0.01511	572.821	0.01134
																	570.892	0.01515	570.892	0.01116
																	568.964	0.01516	568.964	0.01101
																	567.035	0.0152	567.035	0.01087
																	565.106	0.01525	565.106	0.01077
																	563.178	0.01524	563.178	0.01073
																	561.249	0.0152	561.249	0.01067
																	559.32	0.01519	559.32	0.01061
																	557.392	0.01519	557.392	0.01053
																	555.463	0.0152	555.463	0.01044
																	553.534	0.01526	553.534	0.01036
																	551.605	0.01532	551.605	0.01033
																	549.677	0.01539	549.677	0.01037
																	547.748	0.01549	547.748	0.01045
																	545.819	0.01567	545.819	0.01059
																	543.891	0.01594	543.891	0.01082
																	541.962	0.01632	541.962	0.01115
																	540.033	0.01672	540.033	0.01156
																	538.105	0.01701	538.105	0.01189
																	536.176	0.01715	536.176	0.01202
																	534.247	0.01713	534.247	0.01188
																	532.319	0.01701	532.319	0.01158
																	530.39	0.0168	530.39	0.01123
																	528.461	0.01649	528.461	0.01088
																	526.532	0.0161	526.532	0.01055
																	524.604	0.01574	524.604	0.01022
																	522.675	0.01556	522.675	0.00995
																	520.746	0.01546	520.746	0.00969
																	518.818	0.01536	518.818	0.00947
																	516.889	0.01526	516.889	0.00944
																	514.96	0.01508	514.96	0.00948
																	513.032	0.01496	513.032	0.00942
																	511.103	0.01505	511.103	0.00934
																	509.174	0.01515	509.174	0.00938
																	507.246	0.01519	507.246	0.0095
																	505.317	0.0153	505.317	0.00966
																	503.388	0.01541	503.388	0.00988
																	501.459	0.01535	501.459	0.01001
																	499.531	0.01521	499.531	0.00994
																	497.602	0.0152	497.602	0.0098
																	495.673	0.01529	495.673	0.00978
																	493.745	0.01537	493.745	0.0098
																	491.816	0.01542	491.816	0.0098
																	489.887	0.01545	489.887	0.00981
																	487.959	0.01548	487.959	0.00984
																	486.03	0.01553	486.03	0.00982
																	484.101	0.01557	484.101	0.00977
																	482.173	0.01563	482.173	0.00984
																	480.244	0.01578	480.244	0.01001
																	478.315	0.01603	478.315	0.01024
																	476.387	0.01631	476.387	0.01052
																	474.458	0.01658	474.458	0.01077
																	472.529	0.01696	472.529	0.011
																	470.6	0.01746	470.6	0.01135
																	468.672	0.01785	468.672	0.01178
																	466.743	0.01804	466.743	0.01207
																	464.814	0.01804	464.814	0.01201
																	462.886	0.01787	462.886	0.01163
																	460.957	0.01758	460.957	0.01118
																	459.028	0.01724	459.028	0.01087
																	457.1	0.01706	457.1	0.01085
																	455.171	0.01725	455.171	0.0111
																	453.242	0.01758	453.242	0.01144
																	451.314	0.01771	451.314	0.01165
																	449.385	0.01747	449.385	0.01145
																	447.456	0.01698	447.456	0.01092
																	445.527	0.01644	445.527	0.01045
																	443.599	0.01606	443.599	0.01033
																	441.67	0.01604	441.67	0.0104
																	439.741	0.01613	439.741	0.01034
																	437.813	0.01598	437.813	0.00999
																	435.884	0.01563	435.884	0.00951
																	433.955	0.01541	433.955	0.0092
																	432.027	0.01541	432.027	0.00906
																	430.098	0.01552	430.098	0.00901
																	428.169	0.01572	428.169	0.00909
																	426.241	0.01603	426.241	0.0093
																	424.312	0.01614	424.312	0.00946
																	422.383	0.01566	422.383	0.00935
																	420.454	0.01483	420.454	0.00894
																	418.526	0.01402	418.526	0.00841
																	416.597	0.01362	416.597	0.00802
																	414.668	0.01372	414.668	0.00774
																	412.74	0.0141	412.74	0.00743
																	410.811	0.01413	410.811	0.00713
																	408.882	0.01362	408.882	0.00693
																	406.954	0.01349	406.954	0.00683
																	405.025	0.01414	405.025	0.00686
																	403.096	0.01478	403.096	0.00709
																	401.168	0.01489	401.168	0.00761
																	399.239	0.01487	399.239	0.00837

## Sheet: Supplementary Fig. 7
Fig. 7b					Fig. 7d
time	Day 0	Day 10	Day 30		time	Day 0	Day 10	Day 30
	0.2853	0.1955	0.1275			0.3335	0.2683	0.0852
	0.2123	0.1808	0.1526			0.3593	0.2276	0.11
	0.3174	0.2044	0.1263			0.3918	0.1949	0.1499
mean	0.27167	0.19357	0.13547			0.4659	0.211	0.1692
SD	0.05386	0.01192	0.01485		mean	0.38762	0.22545	0.12858
					SD	0.05738	0.03153	0.038

## Sheet: Supplementary Fig. 9
Fig. 9b
				mean	SD
Bare	205	236	220	220.333	15.5027
HS/DAC coating	3600	3600	3600	3600	0
Fig. 9c					mean	SD
Bare	0.0102	0.01229	0.01256	0.01332	0.01209	0.00133
(Arrowg+ard Blue)-CVC	0.00833	0.00739	0.00934	0.00689	0.00799	0.00108
(HS/DAC)-CVC	0.000591954	0.00414	0.00275	0.0055	0.00325	0.00209

## Sheet: Supplementary Fig. 10
Fig. 10c
Bare	Sample1	Sample2	Sample3	mean	SD
before	0.2031	0.2059	0.2023
after	0.3238	0.3284	0.3238
thrombus weight (g)	0.1207	0.1225	0.1215
thrombus weight (g/cm2)	0.01724	0.01751	0.01736	0.01737	0.000136277
Coating
before	0.2023	0.2036	0.204
after	0.2226	0.2211	0.2224
thrombus weight (g)	0.0203	0.0175	0.0184
thrombus weight (g/cm2)	0.0029	0.00249	0.00263	0.00267	0.000210442
ID 1.3mm OD 1.7mm length 7.5 cm

## Sheet: Supplementary Fig. 11
Fig. 11b
Bare				mean	SD
before	0.2328	0.2328	0.2313
after	0.2899	0.2998	0.2648
thrombus weight (g)	0.0571	0.067	0.0335	0.05253	0.01721
(HS/DAC)-CVC				mean	SD
before	0.2317	0.2338	0.2322
after	0.2388	0.2412	0.242
thrombus weight (g)	0.0071	0.0074	0.0098	0.0081	0.00148

[truncated: 8 more sheets: Supplementary Fig. 12, Supplementary Fig. 13, Supplementary Fig. 14, Supplementary Fig. 16, Supplementary Fig. 17, Supplementary Fig. 18, Supplementary Fig. 19, Supplementary Fig. 20]
